# Supplementary material for: A Role for Tetracycline Selection in Recent Evolution of Agriculture-Associated Clostridium difficile PCR Ribotype 078
Source: mBio. 2019 Mar 12;10(2):e02790-18. doi: 10.1128/mBio.02790-18 (PMC6414706; doi:10.1128/mBio.02790-18)
Supplement: TABLE S1 [file mBio.02790-18-st001.xlsx]

## Sheet: Sheet1
			Genotype		RPP	RPP	RPP	RPP	RPP	efflux	efflux	Fluoroquinolones	Aminoglycosides		Clindamycin
Genome Identification Number	Isolate Name	Isolation Date	ST(PCR-ribotype if known)	Paloc (toxin gene)	tetM	tetO	tetW	tetO/32/O	tetB(P)	tetA(P)	tet 40	gyrA/gyrB	aphA1	AAC(6')-APH(2')	ermB	Isolate Collection	Country	Region	Isolation Source	Accession Number	Bioproject Accession	Reference
9edb10c7-ffc7-42d3-8138-d45b37aad5cc	f6d6f7_17	2011-05-30	11	+	-	-	-	-	-	-	-	-	+	-	-	Oxfordshire Clinical EIA positive	England, UK	Oxfordshire	human clinical	SRR3317187	PRJNA304087	Dingle et al., 2017 (8)
C00001494	Oxf328a	2007-04-25	11	+	10	-	-	-	-	-	-	-	+	-	-	Oxfordshire Clinical EIA positive	England, UK	Oxfordshire	human clinical	ERS149938	PRJNA304087	Dingle et al., 2017 (8)
C00001512	Oxf14	2006-09-20	11	+	10	-	-	-	-	-	+	-	+	+	-	Oxfordshire Clinical EIA positive	England, UK	Oxfordshire	human clinical	SRR3334159	PRJNA304087	Dingle et al., 2017 (8)
C00001514	Oxf1193	2008-04-14	11	+	-	-	-	-	-	-	+	-	-	-	-	Oxfordshire Clinical EIA positive	England, UK	Oxfordshire	human clinical	ERS149949	PRJNA304087	Dingle et al., 2017 (8)
C00001516	Oxf1542	2008-10-08	11	+	16	-	-	-	-	-	-	-	-	-	-	Oxfordshire Clinical EIA positive	England, UK	Oxfordshire	human clinical	ERS149950	PRJNA304087	Dingle et al., 2017 (8)
C00001517	Oxf2071a	2009-08-16	11	+	16	-	-	-	-	-	-	-	-	-	-	Oxfordshire Clinical EIA positive	England, UK	Oxfordshire	human clinical	ERS149951	PRJNA304087	Dingle et al., 2017 (8)
C00001519	Oxf2332	2010-01-03	11	+	19	-	-	-	-	-	+	-	-	-	+	Oxfordshire Clinical EIA positive	England, UK	Oxfordshire	human clinical	ERS149953	PRJNA304087	Dingle et al., 2017 (8)
C00001520	Oxf2377	2010-01-31	11	+	16	-	-	-	-	-	-	-	-	-	-	Oxfordshire Clinical EIA positive	England, UK	Oxfordshire	human clinical	ERS149954	PRJNA304087	Dingle et al., 2017 (8)
C00001521	Oxf2443	2010-03-03	11	+	16	-	-	-	-	-	-	-	-	-	-	Oxfordshire Clinical EIA positive	England, UK	Oxfordshire	human clinical	ERS149955	PRJNA304087	Dingle et al., 2017 (8)
C00002732	Oxf1841a-p1	2009-03-17	11	+	19	-	-	-	-	-	+	+	-	-	-	Oxfordshire Clinical EIA positive	England, UK	Oxfordshire	human clinical	ERS150081	PRJNA304087	Dingle et al., 2017 (8)
C00002748	Oxf774a-p1	2007-10-24	11	+	16	-	-	-	-	-	-	-	-	-	-	Oxfordshire Clinical EIA positive	England, UK	Oxfordshire	human clinical	ERS150095	PRJNA304087	Dingle et al., 2017 (8)
C00002759	Oxf903-p1	2007-12-18	11	+	10	-	-	-	-	-	+	-	+	-	-	Oxfordshire Clinical EIA positive	England, UK	Oxfordshire	human clinical	ERS150105	PRJNA304087	Dingle et al., 2017 (8)
C00002763	Oxf947-p1	2008-01-04	11	+	16	-	-	-	-	-	-	-	-	-	-	Oxfordshire Clinical EIA positive	England, UK	Oxfordshire	human clinical	ERS150109	PRJNA304087	Dingle et al., 2017 (8)
C00002782	Oxf1237-p1	2008-04-28	11	+	16	-	-	-	-	-	-	-	-	-	-	Oxfordshire Clinical EIA positive	England, UK	Oxfordshire	human clinical	ERS150126	PRJNA304087	Dingle et al., 2017 (8)
C00002794	Oxf1434-p1	2008-08-13	11	+	16	-	-	-	-	-	-	-	-	-	-	Oxfordshire Clinical EIA positive	England, UK	Oxfordshire	human clinical	ERS150137	PRJNA304087	Dingle et al., 2017 (8)
C00002809	Oxf1557-p1	2008-10-15	11	+	16	-	-	-	-	-	-	-	-	-	-	Oxfordshire Clinical EIA positive	England, UK	Oxfordshire	human clinical	ERS150146	PRJNA304087	Dingle et al., 2017 (8)
C00002827	Oxf2111-p1	2009-09-02	11	+	10	-	-	-	-	-	+	-	+	-	-	Oxfordshire Clinical EIA positive	England, UK	Oxfordshire	human clinical	ERS150164	PRJNA304087	Dingle et al., 2017 (8)
C00002838	Oxf2253-p1	2009-11-17	11	+	16	-	-	-	-	-	-	-	-	-	-	Oxfordshire Clinical EIA positive	England, UK	Oxfordshire	human clinical	ERS150174	PRJNA304087	Dingle et al., 2017 (8)
C00002849	Oxf2374-p1	2010-01-27	11	+	-	-	-	-	-	-	+	-	-	-	-	Oxfordshire Clinical EIA positive	England, UK	Oxfordshire	human clinical	ERS150183	PRJNA304087	Dingle et al., 2017 (8)
C00002850	Oxf2375-p1	2010-01-28	11	+	16	-	-	-	-	-	-	-	-	-	-	Oxfordshire Clinical EIA positive	England, UK	Oxfordshire	human clinical	ERS150184	PRJNA304087	Dingle et al., 2017 (8)
C00002859	Oxf2497-p1	2010-04-06	11	+	16	-	-	-	-	-	-	-	-	-	-	Oxfordshire Clinical EIA positive	England, UK	Oxfordshire	human clinical	ERS150191	PRJNA304087	Dingle et al., 2017 (8)
C00002863	Oxf2516a-p1	2010-04-14	11	+	16	-	-	-	-	-	-	-	-	-	-	Oxfordshire Clinical EIA positive	England, UK	Oxfordshire	human clinical	ERS150195	PRJNA304087	Dingle et al., 2017 (8)
C00002864	Oxf2521a-p1	2010-04-17	11	+	16	-	-	-	-	-	-	-	-	-	-	Oxfordshire Clinical EIA positive	England, UK	Oxfordshire	human clinical	ERS150196	PRJNA304087	Dingle et al., 2017 (8)
C00002874	Oxf2588-p1	2010-05-26	11	+	16	-	-	-	-	-	-	-	-	-	-	Oxfordshire Clinical EIA positive	England, UK	Oxfordshire	human clinical	ERS150203	PRJNA304087	Dingle et al., 2017 (8)
C00003942	Oxf2439-p1	2010-03-01	11	+	16	-	-	-	-	-	-	-	-	-	-	Oxfordshire Clinical EIA positive	England, UK	Oxfordshire	human clinical	ERS346595	PRJNA304087	Dingle et al., 2017 (8)
C00003947	Oxf1428-p1	2008-08-07	11	+	19	-	-	-	-	-	-	-	+	-	-	Oxfordshire Clinical EIA positive	England, UK	Oxfordshire	human clinical	ERS346597	PRJNA304087	Dingle et al., 2017 (8)
C00003949	Oxf2677-p1	2010-07-23	11	+	16	-	-	-	-	-	-	-	-	-	-	Oxfordshire Clinical EIA positive	England, UK	Oxfordshire	human clinical	ERS346599	PRJNA304087	Dingle et al., 2017 (8)
C00005783	575-p2	2007-08-11	11	+	16	-	-	-	-	-	-	-	-	-	-	Oxfordshire Clinical EIA positive	England, UK	Oxfordshire	human clinical	SRR3333710	PRJNA304087	Dingle et al., 2017 (8)
C00006007	365-p1	2007-05-13	11	+	10	-	-	-	-	-	+	-	+	-	-	Oxfordshire Clinical EIA positive	England, UK	Oxfordshire	human clinical	SRR3333090	PRJNA304087	Dingle et al., 2017 (8)
C00006009	369-p1	2007-05-12	11	+	10	-	-	-	-	-	+	-	+	-	-	Oxfordshire Clinical EIA positive	England, UK	Oxfordshire	human clinical	SRR3340010	PRJNA304087	Dingle et al., 2017 (8)
C00006014	398-p1	2007-05-30	11	+	10	-	-	-	-	-	+	-	+	+	-	Oxfordshire Clinical EIA positive	England, UK	Oxfordshire	human clinical	SRR3333796	PRJNA304087	Dingle et al., 2017 (8)
C00006471	584-p1	2007-08-19	11	+	16	-	-	-	-	-	-	-	-	-	-	Oxfordshire Clinical EIA positive	England, UK	Oxfordshire	human clinical	SRR3333275	PRJNA304087	Dingle et al., 2017 (8)
C00007256	2720-p0	2010-08-28	11	+	-	-	-	-	-	-	-	-	-	-	-	Oxfordshire Clinical EIA positive	England, UK	Oxfordshire	human clinical	ERS140992	PRJNA304087	Dingle et al., 2017 (8)
C00007808	3012-p1	2011-06-08	11	+	16	-	-	-	-	-	-	-	-	-	-	Oxfordshire Clinical EIA positive	England, UK	Oxfordshire	human clinical	SRR3340068	PRJNA304087	Dingle et al., 2017 (8)
C00007843	3008-p1	2011-06-05	11	+	19	-	-	-	-	-	-	-	-	-	-	Oxfordshire Clinical EIA positive	England, UK	Oxfordshire	human clinical	SRR3332980	PRJNA304087	Dingle et al., 2017 (8)
C00007977	2913-p1	2011-03-28	11	+	19	-	-	-	-	-	-	+	-	-	-	Oxfordshire Clinical EIA positive	England, UK	Oxfordshire	human clinical	ERS347229	PRJNA304087	Dingle et al., 2017 (8)
C00008002	2925-p1	2011-04-05	11	+	16	-	-	-	-	-	-	-	-	-	-	Oxfordshire Clinical EIA positive	England, UK	Oxfordshire	human clinical	SRR3334203	PRJNA304087	Dingle et al., 2017 (8)
C00008049	2919-p1	2011-04-01	11	+	19	-	-	-	-	-	+	-	-	-	-	Oxfordshire Clinical EIA positive	England, UK	Oxfordshire	human clinical	SRR3333755	PRJNA304087	Dingle et al., 2017 (8)
C00008072	2874-p1	2011-02-04	11	+	16	-	-	-	-	-	-	-	-	-	-	Oxfordshire Clinical EIA positive	England, UK	Oxfordshire	human clinical	ERS347237	PRJNA304087	Dingle et al., 2017 (8)
C00008084	2875-p1	2011-02-07	11	+	10	-	-	-	-	-	+	-	+	-	-	Oxfordshire Clinical EIA positive	England, UK	Oxfordshire	human clinical	ERS347244	PRJNA304087	Dingle et al., 2017 (8)
C00008096	2877-p1	2011-02-08	11	+	10	-	-	-	-	-	+	-	+	-	-	Oxfordshire Clinical EIA positive	England, UK	Oxfordshire	human clinical	ERS347253	PRJNA304087	Dingle et al., 2017 (8)
C00008113	2722-p1	2010-08-31	11	+	16	-	-	-	-	-	-	-	-	-	-	Oxfordshire Clinical EIA positive	England, UK	Oxfordshire	human clinical	ERS347262	PRJNA304087	Dingle et al., 2017 (8)
C00008148	2709-p1	2010-08-15	11	+	-	-	-	-	-	-	-	-	-	-	-	Oxfordshire Clinical EIA positive	England, UK	Oxfordshire	human clinical	ERS347284	PRJNA304087	Dingle et al., 2017 (8)
C00008151	2779-p1	2010-10-29	11	+	16	-	-	-	-	-	-	-	-	-	-	Oxfordshire Clinical EIA positive	England, UK	Oxfordshire	human clinical	ERS347287	PRJNA304087	Dingle et al., 2017 (8)
C00008256	789a-p1	2007-10-31	11	+	16	-	-	-	-	-	-	-	-	-	-	Oxfordshire Clinical EIA positive	England, UK	Oxfordshire	human clinical	ERS347294	PRJNA304087	Dingle et al., 2017 (8)
C00008269	2520-p1	2010-04-15	11	+	16	-	-	-	-	-	-	-	-	-	-	Oxfordshire Clinical EIA positive	England, UK	Oxfordshire	human clinical	ERS347306	PRJNA304087	Dingle et al., 2017 (8)
C00008274	2768-p1	2010-10-18	11	+	19	-	-	-	-	-	+	+	-	-	-	Oxfordshire Clinical EIA positive	England, UK	Oxfordshire	human clinical	ERS347308	PRJNA304087	Dingle et al., 2017 (8)
C00008291	2903-p1	2011-03-13	11	+	10	-	-	-	-	-	+	-	+	-	-	Oxfordshire Clinical EIA positive	England, UK	Oxfordshire	human clinical	ERS347321	PRJNA304087	Dingle et al., 2017 (8)
C00008296	2751-p1	2010-10-02	11	+	16	-	-	-	-	-	-	-	-	-	-	Oxfordshire Clinical EIA positive	England, UK	Oxfordshire	human clinical	ERS347323	PRJNA304087	Dingle et al., 2017 (8)
C00008302	2863-p1	2011-01-28	11	+	16	-	-	-	-	-	-	-	-	-	-	Oxfordshire Clinical EIA positive	England, UK	Oxfordshire	human clinical	ERS347329	PRJNA304087	Dingle et al., 2017 (8)
C00008350	2898-p1	2011-03-09	11	+	19	-	-	-	-	-	+	-	-	-	-	Oxfordshire Clinical EIA positive	England, UK	Oxfordshire	human clinical	ERS347367	PRJNA304087	Dingle et al., 2017 (8)
C00009014	2947-p1	2011-05-10	11	+	19	-	-	-	-	-	+	+	-	-	-	Oxfordshire Clinical EIA positive	England, UK	Oxfordshire	human clinical	SRR3333263	PRJNA304087	Dingle et al., 2017 (8)
C00009458	3251-p1	2012-04-23	11	+	5	-	-	-	-	-	-	-	-	-	-	Oxfordshire Clinical EIA positive	England, UK	Oxfordshire	human clinical	SRR3337758	PRJNA304087	Dingle et al., 2017 (8)
C00009871	3120-p1	2011-10-11	11	+	19	-	-	-	-	-	+	+	-	-	-	Oxfordshire Clinical EIA positive	England, UK	Oxfordshire	human clinical	SRR3334009	PRJNA304087	Dingle et al., 2017 (8)
C00009887	3146-p1	2011-10-15	11	+	-	-	-	-	-	-	-	-	-	-	-	Oxfordshire Clinical EIA positive	England, UK	Oxfordshire	human clinical	SRR3332944	PRJNA304087	Dingle et al., 2017 (8)
C00009904	2557-p1	2010-05-09	11	+	-	-	-	+	-	-	+	+	+	-	-	Oxfordshire Clinical EIA positive	England, UK	Oxfordshire	human clinical	SRR3340206	PRJNA304087	Dingle et al., 2017 (8)
C00009926	1369-p2	2008-06-29	11	+	-	-	-	-	-	-	-	-	-	-	-	Oxfordshire Clinical EIA positive	England, UK	Oxfordshire	human clinical	ERS347377	PRJNA304087	Dingle et al., 2017 (8)
C00009939	2225-p1	2009-11-05	11	+	16	-	-	-	-	-	-	-	-	-	-	Oxfordshire Clinical EIA positive	England, UK	Oxfordshire	human clinical	SRR3334208	PRJNA304087	Dingle et al., 2017 (8)
C00010637	3016-p1	2011-06-09	11	+	19	-	-	-	-	-	-	-	-	-	-	Oxfordshire Clinical EIA positive	England, UK	Oxfordshire	human clinical	SRR3333350	PRJNA304087	Dingle et al., 2017 (8)
C00011194	3181-p1	2012-01-06	11	+	16	-	-	-	-	-	-	-	-	+	-	Oxfordshire Clinical EIA positive	England, UK	Oxfordshire	human clinical	SRR3333654	PRJNA304087	Dingle et al., 2017 (8)
C00011195	3190-p1	2012-01-24	11	+	10	-	-	-	-	-	+	+	+	+	-	Oxfordshire Clinical EIA positive	England, UK	Oxfordshire	human clinical	SRR3333047	PRJNA304087	Dingle et al., 2017 (8)
C00011244	3202-p1	2012-02-06	11	+	16	-	-	-	-	-	-	-	-	-	-	Oxfordshire Clinical EIA positive	England, UK	Oxfordshire	human clinical	SRR3333784	PRJNA304087	Dingle et al., 2017 (8)
C00011779	3215-p1	2012-02-20	11	+	16	-	-	-	-	-	-	-	-	-	-	Oxfordshire Clinical EIA positive	England, UK	Oxfordshire	human clinical	SRR3339954	PRJNA304087	Dingle et al., 2017 (8)
C00011787	3224-p1	2012-03-07	11	+	16	-	-	-	-	-	-	-	-	-	-	Oxfordshire Clinical EIA positive	England, UK	Oxfordshire	human clinical	SRR3333041	PRJNA304087	Dingle et al., 2017 (8)
C00012702	3308-p1	2012-03-31	11	+	-	-	-	-	-	-	-	-	-	-	+	Oxfordshire Clinical EIA positive	England, UK	Oxfordshire	human clinical	SRR3337754	PRJNA304087	Dingle et al., 2017 (8)
C00012860	16-p1	2006-09-20	11	+	19	-	-	-	-	-	-	-	-	-	-	Oxfordshire Clinical EIA positive	England, UK	Oxfordshire	human clinical	SRR3333625	PRJNA304087	Dingle et al., 2017 (8)
C00012864	116-p1	2006-12-10	11	+	-	-	-	-	-	-	-	-	-	-	-	Oxfordshire Clinical EIA positive	England, UK	Oxfordshire	human clinical	SRR3333770	PRJNA304087	Dingle et al., 2017 (8)
C00013412	3640-p1	2012-10-01	11	+	-	-	-	-	-	-	+	-	-	-	-	Oxfordshire Clinical EIA positive	England, UK	Oxfordshire	human clinical	SRR3338967	PRJNA304087	Dingle et al., 2017 (8)
C00013892	3465-p1	2012-06-29	11	+	16	-	-	-	-	-	-	-	-	-	-	Oxfordshire Clinical EIA positive	England, UK	Oxfordshire	human clinical	SRR3335295	PRJNA304087	Dingle et al., 2017 (8)
C00014308	3237-p1	2012-03-26	11	+	16	-	-	-	-	-	-	-	-	-	-	Oxfordshire Clinical EIA positive	England, UK	Oxfordshire	human clinical	SRR3334054	PRJNA304087	Dingle et al., 2017 (8)
C00014340	3518-p1	2012-07-16	11	+	16	-	-	-	-	-	-	-	-	-	-	Oxfordshire Clinical EIA positive	England, UK	Oxfordshire	human clinical	SRR3339369	PRJNA304087	Dingle et al., 2017 (8)
C00014356	3542-p1	2012-08-11	11	+	10	-	-	-	-	-	+	+	+	-	-	Oxfordshire Clinical EIA positive	England, UK	Oxfordshire	human clinical	SRR3335302	PRJNA304087	Dingle et al., 2017 (8)
C00015511	3661-p1	2012-10-16	11	+	19	-	-	-	-	-	-	-	-	-	-	Oxfordshire Clinical EIA positive	England, UK	Oxfordshire	human clinical	SRR3338225	PRJNA304087	Dingle et al., 2017 (8)
C00016347	3687-p1	2012-10-30	11	+	16	-	-	-	-	-	-	-	-	-	-	Oxfordshire Clinical EIA positive	England, UK	Oxfordshire	human clinical	SRR3339393	PRJNA304087	Dingle et al., 2017 (8)
C00016352	3694-p1	2012-11-04	11	+	30	-	-	-	-	-	-	-	+	-	+	Oxfordshire Clinical EIA positive	England, UK	Oxfordshire	human clinical	SRR3338919	PRJNA304087	Dingle et al., 2017 (8)
C00020101	3723-p1	2012-11-19	11	+	19	-	-	-	-	-	-	+	-	-	-	Oxfordshire Clinical EIA positive	England, UK	Oxfordshire	human clinical	SRR3335196	PRJNA304087	Dingle et al., 2017 (8)
C00020105	3727-p1	2012-11-23	11	+	19	-	-	-	-	-	-	-	-	-	-	Oxfordshire Clinical EIA positive	England, UK	Oxfordshire	human clinical	SRR3338529	PRJNA304087	Dingle et al., 2017 (8)
C00021193	773-p3	2007-10-25	11	+	16	-	-	-	-	-	-	-	-	-	-	Oxfordshire Clinical EIA positive	England, UK	Oxfordshire	human clinical	SRR3334195	PRJNA304087	Dingle et al., 2017 (8)
C00009821	TN234-p1	2011-09-16	11	+	-	-	-	-	-	-	-	-	-	-	-	Oxfordshire Clinical EIA negative	England, UK	Oxfordshire	human clinical	SRR3339018	PRJNA304087	Dingle et al., 2017 (8)
C00009909	TN13-p1	2011-01-05	11	+	10	-	-	-	-	-	+	-	+	-	+	Oxfordshire Clinical EIA negative	England, UK	Oxfordshire	human clinical	SRR3339325	PRJNA304087	Dingle et al., 2017 (8)
C00011190	TN140-p1	2011-06-12	11	+	16	-	-	-	-	-	-	-	-	-	-	Oxfordshire Clinical EIA negative	England, UK	Oxfordshire	human clinical	SRR3335494	PRJNA304087	Dingle et al., 2017 (8)
C00011249	TN137-p1	2011-06-07	11	+	-	-	-	-	-	-	-	-	-	-	-	Oxfordshire Clinical EIA negative	England, UK	Oxfordshire	human clinical	SRR3338274	PRJNA304087	Dingle et al., 2017 (8)
C00013900	3475-p1	2012-07-02	11	+	16	-	-	-	-	-	-	-	-	-	-	Oxfordshire Clinical EIA negative	England, UK	Oxfordshire	human clinical	SRR3338475	PRJNA304087	Dingle et al., 2017 (8)
C00014299	3339-p1	2012-04-07	11	+	16	-	-	-	-	-	-	-	-	-	-	Oxfordshire Clinical EIA negative	England, UK	Oxfordshire	human clinical	SRR3335266	PRJNA304087	Dingle et al., 2017 (8)
C00015508	3658-p1	2012-10-15	11	+	19	-	-	-	-	-	-	+	+	-	-	Oxfordshire Clinical EIA negative	England, UK	Oxfordshire	human clinical	SRR3338135	PRJNA304087	Dingle et al., 2017 (8)
C00020108	3730-p1	2012-11-22	11	+	19	-	-	-	-	-	-	-	-	-	-	Oxfordshire Clinical EIA negative	England, UK	Oxfordshire	human clinical	SRR3338198	PRJNA304087	Dingle et al., 2017 (8)
C00020414	3844-p1	2013-02-17	11	+	-	-	-	-	-	-	-	-	-	-	-	Oxfordshire Clinical EIA negative	England, UK	Oxfordshire	human clinical	SRR3338252	PRJNA304087	Dingle et al., 2017 (8)
C00010562	L-123-51-p1	2011-03-16	11	+	16	-	-	-	-	-	-	-	-	-	-	Leeds Clinical	England, UK		human clinical	SRR3337679	PRJNA304087	Dingle et al., 2017 (8)
C00010563	L-123-52-p1	2011-03-11	11	+	16	-	-	-	-	-	-	-	-	-	-	Leeds Clinical	England, UK		human clinical	SRR3339299	PRJNA304087	Dingle et al., 2017 (8)
C00010566	L-123-55-p1	2011-03-15	11	+	5	-	-	+	-	-	+	-	+	-	-	Leeds Clinical	England, UK		human clinical	SRR3337723	PRJNA304087	Dingle et al., 2017 (8)
C00010568	L-123-59-p1	2011-03-12	11	+	16	-	-	-	-	-	-	-	-	-	-	Leeds Clinical	England, UK		human clinical	SRR3338770	PRJNA304087	Dingle et al., 2017 (8)
C00010570	L-123-76-p1	2011-03-05	11	+	5	-	-	-	-	-	-	-	-	-	-	Leeds Clinical	England, UK		human clinical	SRR3339360	PRJNA304087	Dingle et al., 2017 (8)
C00010594	L-126-3-p1	2011-04-26	11	+	16	-	-	-	-	-	-	-	-	-	-	Leeds Clinical	England, UK		human clinical	SRR3335204	PRJNA304087	Dingle et al., 2017 (8)
C00010610	L-127-37-p1	2011-04-13	11	+	16	-	-	-	-	-	-	-	-	-	-	Leeds Clinical	England, UK		human clinical	SRR3334865	PRJNA304087	Dingle et al., 2017 (8)
C00010659	L-110-18-p1	2010-08-13	11	+	19	-	-	-	-	-	+	+	-	-	-	Leeds Clinical	England, UK		human clinical	SRR3335028	PRJNA304087	Dingle et al., 2017 (8)
C00010671	L-112-57-p1	2010-10-02	11	+	-	-	-	+	-	-	-	-	+	-	-	Leeds Clinical	England, UK		human clinical	SRR3334844	PRJNA304087	Dingle et al., 2017 (8)
C00010696	L-115-17-p1	2010-11-08	11	+	-	-	-	-	-	-	-	-	-	-	-	Leeds Clinical	England, UK		human clinical	SRR3339336	PRJNA304087	Dingle et al., 2017 (8)
C00010708	L-116-39-p1	2010-11-26	11	+	-	-	-	+	-	-	-	-	+	-	-	Leeds Clinical	England, UK		human clinical	SRR3337613	PRJNA304087	Dingle et al., 2017 (8)
C00010731	L-118-65-p1	2011-01-04	11	+	16	-	-	-	-	-	-	-	-	-	-	Leeds Clinical	England, UK		human clinical	SRR3335606	PRJNA304087	Dingle et al., 2017 (8)
C00010750	L-122-52-p1	2011-02-12	11	+	19	-	-	-	-	-	+	+	-	-	-	Leeds Clinical	England, UK		human clinical	SRR3335982	PRJNA304087	Dingle et al., 2017 (8)
C00011086	L-128-29-p1	2011-05-24	11	+	7	-	-	-	+	+	+	-	-	-	+	Leeds Clinical	England, UK		human clinical	SRR3335235	PRJNA304087	Dingle et al., 2017 (8)
C00011095	L-130-26-p1	2011-06-05	11	+	19	-	-	-	-	-	-	+	-	-	-	Leeds Clinical	England, UK		human clinical	SRR3338464	PRJNA304087	Dingle et al., 2017 (8)
C00011109	L-132-65-p1	2011-08-03	11	+	16	-	-	-	-	-	-	-	-	-	-	Leeds Clinical	England, UK		human clinical	SRR3338950	PRJNA304087	Dingle et al., 2017 (8)
C00011131	L-135-46-p1	2011-09-09	11	+	-	-	-	-	-	-	-	-	-	-	-	Leeds Clinical	England, UK		human clinical	SRR3338145	PRJNA304087	Dingle et al., 2017 (8)
C00011147	L-151-09-p1	2010-08-12	11	+	16	-	-	-	-	-	-	-	-	-	-	Leeds Clinical	England, UK		human clinical	SRR3338459	PRJNA304087	Dingle et al., 2017 (8)
C00011476	L-L-12-7901311-p1	2010-10-11	11	+	16	-	-	-	-	-	-	-	-	-	-	Leeds Clinical	England, UK		human clinical	SRR3337598	PRJNA304087	Dingle et al., 2017 (8)
C00011482	L-L-12-7901328-p1	2010-11-11	11	+	10	-	-	-	-	-	-	-	+	-	-	Leeds Clinical	England, UK		human clinical	SRR3338656	PRJNA304087	Dingle et al., 2017 (8)
C00011509	L-L-12-7901392-p1	2011-04-18	11	+	10	-	-	-	-	-	+	-	+	-	-	Leeds Clinical	England, UK		human clinical	SRR3335611	PRJNA304087	Dingle et al., 2017 (8)
C00011514	L-L-12-7901414-p1	2011-05-24	11	+	19	-	-	-	-	-	+	+	-	-	-	Leeds Clinical	England, UK		human clinical	SRR3338513	PRJNA304087	Dingle et al., 2017 (8)
C00011522	L-L-12-7901422-p1	2011-06-08	11	+	16	-	-	-	-	-	-	-	-	-	-	Leeds Clinical	England, UK		human clinical	SRR3335912	PRJNA304087	Dingle et al., 2017 (8)
C00011669	L-L-12-7901481-p1	2011-09-28	11	+	-	-	-	-	-	-	-	-	-	-	-	Leeds Clinical	England, UK		human clinical	SRR3338930	PRJNA304087	Dingle et al., 2017 (8)
C00011682	L-L-12-7901496-p1	2011-10-14	11	+	-	-	-	-	-	-	-	-	-	-	-	Leeds Clinical	England, UK		human clinical	SRR3338632	PRJNA304087	Dingle et al., 2017 (8)
C00011689	L-L-12-7901504-p1	2011-10-21	11	+	-	-	-	-	-	-	-	-	-	-	-	Leeds Clinical	England, UK		human clinical	SRR3338217	PRJNA304087	Dingle et al., 2017 (8)
C00011697	L-L-12-7901515-p1	2011-11-14	11	+	16	-	-	-	-	-	-	-	-	-	-	Leeds Clinical	England, UK		human clinical	SRR3336061	PRJNA304087	Dingle et al., 2017 (8)
C00011705	L-L-12-7901527-p1	2011-12-03	11	+	-	-	-	-	-	-	-	-	-	-	-	Leeds Clinical	England, UK		human clinical	SRR3338487	PRJNA304087	Dingle et al., 2017 (8)
C00011730	L-L-12-7901563-p1	2012-02-06	11	+	19	-	-	-	-	-	-	-	-	-	+	Leeds Clinical	England, UK		human clinical	SRR3339374	PRJNA304087	Dingle et al., 2017 (8)
C00011797	L-7-51-p1	2010-10-16	11	+	-	-	+	-	-	-	-	-	-	-	-	Leeds Clinical	England, UK		human clinical	SRR3335254	PRJNA304087	Dingle et al., 2017 (8)
C00011804	L-8-50-p1	2010-11-21	11	+	16	-	-	-	-	-	-	-	-	-	-	Leeds Clinical	England, UK		human clinical	SRR3335558	PRJNA304087	Dingle et al., 2017 (8)
C00011806	L-8-82-p1	2010-12-06	11	+	-	-	-	-	-	-	-	-	-	-	-	Leeds Clinical	England, UK		human clinical	SRR3338594	PRJNA304087	Dingle et al., 2017 (8)
C00011815	L-9-12-p1	2010-12-17	11	+	-	-	-	-	-	-	-	-	-	-	-	Leeds Clinical	England, UK		human clinical	SRR3337768	PRJNA304087	Dingle et al., 2017 (8)
C00011823	L-9-69-p1	2011-01-07	11	+	27	-	-	-	-	-	-	-	-	-	-	Leeds Clinical	England, UK		human clinical	SRR3338177	PRJNA304087	Dingle et al., 2017 (8)
C00011847	L-10-77-p1	2011-02-20	11	+	19	-	-	-	-	-	+	+	-	-	-	Leeds Clinical	England, UK		human clinical	SRR3338187	PRJNA304087	Dingle et al., 2017 (8)
C00011849	L-10-88-p1	2011-02-24	11	+	-	-	+	-	-	-	-	-	-	-	-	Leeds Clinical	England, UK		human clinical	SRR3335524	PRJNA304087	Dingle et al., 2017 (8)
C00011867	L-11-79-p1	2011-04-01	11	+	16	-	-	-	-	-	-	-	-	-	-	Leeds Clinical	England, UK		human clinical	SRR3336003	PRJNA304087	Dingle et al., 2017 (8)
C00011873	L-12-13-p1	2011-04-15	11	+	16	-	-	-	-	-	-	-	-	-	-	Leeds Clinical	England, UK		human clinical	SRR3335165	PRJNA304087	Dingle et al., 2017 (8)
C00011879	L-12-67-p1	2011-05-11	11	+	5	-	-	+	-	-	+	-	+	-	-	Leeds Clinical	England, UK		human clinical	SRR3337601	PRJNA304087	Dingle et al., 2017 (8)
C00011889	L-110-03-p1	2010-08-02	11	+	16	-	-	-	-	-	-	-	-	-	-	Leeds Clinical	England, UK		human clinical	SRR3338089	PRJNA304087	Dingle et al., 2017 (8)
C00011910	L-122-03-p1	2011-02-04	11	+	-	-	-	-	-	-	-	-	-	-	-	Leeds Clinical	England, UK		human clinical	SRR3338689	PRJNA304087	Dingle et al., 2017 (8)
C00011933	L-134-45-p1	2011-08-09	11	+	10	-	-	-	-	-	+	-	+	-	-	Leeds Clinical	England, UK		human clinical	SRR3335199	PRJNA304087	Dingle et al., 2017 (8)
C00011937	L-140-32-p1	2011-11-13	11	+	-	-	-	-	-	-	-	-	-	-	-	Leeds Clinical	England, UK		human clinical	SRR3335510	PRJNA304087	Dingle et al., 2017 (8)
C00011943	L-141-36-p1	2011-11-29	11	+	16	-	-	-	-	-	-	-	-	-	-	Leeds Clinical	England, UK		human clinical	SRR3338203	PRJNA304087	Dingle et al., 2017 (8)
C00011947	L-141-66-p1	2011-12-04	11	+	16	-	-	-	-	-	-	-	-	-	-	Leeds Clinical	England, UK		human clinical	SRR3335163	PRJNA304087	Dingle et al., 2017 (8)
C00011953	L-142-23-p1	2011-10-05	11	+	-	-	-	+	-	-	+	-	+	-	-	Leeds Clinical	England, UK		human clinical	SRR3335887	PRJNA304087	Dingle et al., 2017 (8)
C00011965	L-142-63-p1	2011-12-25	11	+	16	-	-	-	-	-	-	-	-	-	-	Leeds Clinical	England, UK		human clinical	SRR3338679	PRJNA304087	Dingle et al., 2017 (8)
C00011966	L-142-64-p1	2011-12-23	11	+	10	-	-	-	-	-	+	+	+	-	-	Leeds Clinical	England, UK		human clinical	SRR3338211	PRJNA304087	Dingle et al., 2017 (8)
C00011967	L-142-72-p1	2011-12-16	11	+	16	-	-	-	-	-	-	-	-	-	-	Leeds Clinical	England, UK		human clinical	SRR3335890	PRJNA304087	Dingle et al., 2017 (8)
C00011974	L-143-53-p1	2012-01-15	11	+	10	-	-	-	-	-	+	+	+	-	-	Leeds Clinical	England, UK		human clinical	SRR3338966	PRJNA304087	Dingle et al., 2017 (8)
C00011982	L-K6-71-p1	2011-07-22	11	+	16	-	-	-	-	-	-	+	-	-	-	Leeds Clinical	England, UK		human clinical	SRR3335792	PRJNA304087	Dingle et al., 2017 (8)
C00011987	L-K1-74-p1	2010-11-22	11	+	-	-	-	-	-	-	-	-	-	-	-	Leeds Clinical	England, UK		human clinical	SRR3334921	PRJNA304087	Dingle et al., 2017 (8)
C00012008	L-K5-51-p1	2011-05-29	11	+	16	-	-	-	-	-	-	-	-	-	-	Leeds Clinical	England, UK		human clinical	SRR3335150	PRJNA304087	Dingle et al., 2017 (8)
C00012019	L-K6-29-p1	2011-06-27	11	+	19	-	-	-	-	-	-	+	+	-	-	Leeds Clinical	England, UK		human clinical	SRR3335487	PRJNA304087	Dingle et al., 2017 (8)
C00012030	L-146-52-p1	2012-02-29	11	+	-	-	-	-	-	-	-	-	-	-	-	Leeds Clinical	England, UK		human clinical	SRR3338692	PRJNA304087	Dingle et al., 2017 (8)
C00012036	L-146-69-p1	2012-03-02	11	+	-	-	-	-	-	-	-	-	-	-	-	Leeds Clinical	England, UK		human clinical	SRR3338105	PRJNA304087	Dingle et al., 2017 (8)
C00012105	L-L-12-7901361-p1	2011-01-31	11	+	-	-	-	-	-	-	-	-	-	-	-	Leeds Clinical	England, UK		human clinical	SRR3338160	PRJNA304087	Dingle et al., 2017 (8)
C00012114	L-L-12-7901448-p1	2011-07-27	11	+	16	-	-	-	-	-	-	-	-	-	-	Leeds Clinical	England, UK		human clinical	SRR3335878	PRJNA304087	Dingle et al., 2017 (8)
C00012119	L-L-12-7901489-p1	2011-10-09	11	+	16	-	-	-	-	-	-	-	-	-	-	Leeds Clinical	England, UK		human clinical	SRR3335864	PRJNA304087	Dingle et al., 2017 (8)
C00012129	L-L-12-7901529-p1	2011-12-08	11	+	10	-	-	-	-	-	+	-	+	-	-	Leeds Clinical	England, UK		human clinical	SRR3337585	PRJNA304087	Dingle et al., 2017 (8)
C00012143	L-L-12-7901592-p1	2012-04-02	11	+	10	-	-	-	-	-	+	-	+	-	-	Leeds Clinical	England, UK		human clinical	SRR3339357	PRJNA304087	Dingle et al., 2017 (8)
C00012144	L-L-12-7901595-p1	2012-04-14	11	+	16	-	-	-	-	-	-	-	-	-	-	Leeds Clinical	England, UK		human clinical	SRR3338113	PRJNA304087	Dingle et al., 2017 (8)
C00012146	L-L-12-7901616-p1	2012-05-08	11	+	19	-	-	-	-	-	+	-	-	-	-	Leeds Clinical	England, UK		human clinical	SRR3337516	PRJNA304087	Dingle et al., 2017 (8)
C00012167	L-K6-22-p1	2011-06-25	11	+	19	-	-	-	-	-	-	-	-	-	-	Leeds Clinical	England, UK		human clinical	SRR3335458	PRJNA304087	Dingle et al., 2017 (8)
C00012176	L-148-76-p1	2012-04-12	11	+	19	-	-	-	-	-	+	-	-	-	-	Leeds Clinical	England, UK		human clinical	SRR3338104	PRJNA304087	Dingle et al., 2017 (8)
C00012193	L-4-47-p1	2011-03-15	11	+	-	-	-	+	-	-	-	-	+	-	-	Leeds Clinical	England, UK		human clinical	SRR3338230	PRJNA304087	Dingle et al., 2017 (8)
C00012196	L-7-34-p1	2011-08-18	11	+	10	-	-	-	-	-	+	+	+	-	-	Leeds Clinical	England, UK		human clinical	SRR3338498	PRJNA304087	Dingle et al., 2017 (8)
C00012221	L-L-12-7901257-p1	2010-08-11	11	+	-	-	-	-	-	-	-	-	-	-	-	Leeds Clinical	England, UK		human clinical	SRR3338148	PRJNA304087	Dingle et al., 2017 (8)
C00012224	L-L-12-7901263-p1	2010-08-17	11	+	-	-	-	-	-	-	-	-	-	-	-	Leeds Clinical	England, UK		human clinical	SRR3335466	PRJNA304087	Dingle et al., 2017 (8)
C00012641	L-L-12-7901591-p1	2012-04-01	11	+	19	-	-	-	-	-	-	-	-	-	-	Leeds Clinical	England, UK		human clinical	SRR3338253	PRJNA304087	Dingle et al., 2017 (8)
C00012642	L-L-12-7901593-p1	2012-04-11	11	+	16	-	-	-	-	-	-	-	-	-	-	Leeds Clinical	England, UK		human clinical	SRR3337783	PRJNA304087	Dingle et al., 2017 (8)
C00025128	I00019132	2012-05-08	11	+	19	-	-	-	-	-	+	-	-	-	-	Leeds Clinical	England, UK		human clinical	SRR3335947	PRJNA304087	Dingle et al., 2017 (8)
C00025130	I00019134	2012-07-12	11	+	19	-	-	-	-	-	-	+	+	-	-	Leeds Clinical	England, UK		human clinical	SRR3338186	PRJNA304087	Dingle et al., 2017 (8)
C00025146	I00019150	2012-07-22	11	+	19	-	-	-	-	-	+	-	-	+	-	Leeds Clinical	England, UK		human clinical	SRR3338066	PRJNA304087	Dingle et al., 2017 (8)
C00025164	I00019168	2012-09-27	11	+	10	-	-	-	-	-	+	-	+	-	+	Leeds Clinical	England, UK		human clinical	SRR3335178	PRJNA304087	Dingle et al., 2017 (8)
C00025169	I00019173	2012-06-28	11	+	19	-	-	-	-	-	-	+	+	-	-	Leeds Clinical	England, UK		human clinical	SRR3335274	PRJNA304087	Dingle et al., 2017 (8)
C00025170	I00019174	2012-07-27	11	+	19	-	-	-	-	-	-	+	+	-	-	Leeds Clinical	England, UK		human clinical	SRR3338994	PRJNA304087	Dingle et al., 2017 (8)
C00025185	I00019188	2012-06-29	11	+	16	-	-	-	-	-	-	-	-	-	-	Leeds Clinical	England, UK		human clinical	SRR3335992	PRJNA304087	Dingle et al., 2017 (8)
C00025188	I00019191	2012-10-04	11	+	19	-	-	-	-	-	-	-	-	-	-	Leeds Clinical	England, UK		human clinical	SRR3335476	PRJNA304087	Dingle et al., 2017 (8)
C00025211	I00019213	2012-07-09	11	+	19	-	-	-	-	-	-	-	-	-	-	Leeds Clinical	England, UK		human clinical	SRR3335577	PRJNA304087	Dingle et al., 2017 (8)
C00025217	I00019219	2012-06-20	11	+	19	-	-	-	-	-	+	-	-	+	-	Leeds Clinical	England, UK		human clinical	SRR3338665	PRJNA304087	Dingle et al., 2017 (8)
C00025230	I00019232	2012-09-07	11	+	16	-	-	-	-	-	-	-	-	-	-	Leeds Clinical	England, UK		human clinical	SRR3335119	PRJNA304087	Dingle et al., 2017 (8)
C00025238	I00019240	2012-09-07	11	+	10	-	-	-	-	-	+	+	+	-	-	Leeds Clinical	England, UK		human clinical	SRR3335305	PRJNA304087	Dingle et al., 2017 (8)
C00025241	I00019243	2012-06-22	11	+	-	-	-	-	-	-	-	+	-	-	-	Leeds Clinical	England, UK		human clinical	SRR3337588	PRJNA304087	Dingle et al., 2017 (8)
C00025242	I00019244	2012-07-05	11	+	16	-	-	-	-	-	-	-	-	-	-	Leeds Clinical	England, UK		human clinical	SRR3335836	PRJNA304087	Dingle et al., 2017 (8)
C00025262	I00019263	2012-09-11	11	+	-	-	-	+	-	-	-	-	+	-	-	Leeds Clinical	England, UK		human clinical	SRR3335214	PRJNA304087	Dingle et al., 2017 (8)
C00025267	I00019268	2012-07-15	11	+	16	-	-	-	-	-	-	-	-	-	-	Leeds Clinical	England, UK		human clinical	SRR3336070	PRJNA304087	Dingle et al., 2017 (8)
C00025311	I00019310	2012-11-06	11	+	19	-	-	-	-	-	+	-	-	-	-	Leeds Clinical	England, UK		human clinical	SRR3334928	PRJNA304087	Dingle et al., 2017 (8)
C00025316	I00019315	2013-02-06	11	+	42	-	-	-	-	-		-	-	-	-	Leeds Clinical	England, UK		human clinical	SRR3335534	PRJNA304087	Dingle et al., 2017 (8)
C00025340	I00019338	2012-10-07	11	+	19	-	-	-	-	-	-	-	-	-	+	Leeds Clinical	England, UK		human clinical	SRR3338566	PRJNA304087	Dingle et al., 2017 (8)
C00025358	I00019356	2012-11-01	11	+	19	-	-	-	-	-	+	-	-	-	-	Leeds Clinical	England, UK		human clinical	SRR3338623	PRJNA304087	Dingle et al., 2017 (8)
C00025360	I00019358	2012-10-04	11	+	16	-	-	-	-	-	-	-	-	-	-	Leeds Clinical	England, UK		human clinical	SRR3339388	PRJNA304087	Dingle et al., 2017 (8)
C00025373	I00019371	2012-10-22	11	+	-	-	-	+	-	-	-	-	+	-	-	Leeds Clinical	England, UK		human clinical	SRR3335861	PRJNA304087	Dingle et al., 2017 (8)
C00025399	I00019397	2012-11-14	11	+	19	-	-	-	-	-	-	-	-	-	-	Leeds Clinical	England, UK		human clinical	SRR3335217	PRJNA304087	Dingle et al., 2017 (8)
C00025409	I00019406	2012-12-01	11	+	-	-	-	-	-	-	-	-	-	-	-	Leeds Clinical	England, UK		human clinical	SRR3339365	PRJNA304087	Dingle et al., 2017 (8)
C00025417	I00019413	2012-12-03	11	+	-	-	-	-	-	-	-	-	-	-	-	Leeds Clinical	England, UK		human clinical	SRR3338147	PRJNA304087	Dingle et al., 2017 (8)
C00025441	I00019437	2012-12-07	11	+	-	-	-	-	-	-	-	-	-	-	-	Leeds Clinical	England, UK		human clinical	SRR3339030	PRJNA304087	Dingle et al., 2017 (8)
C00025475	I00019471	2013-01-20	11	+	19	-	-	-	-	-	+	-	-	-	-	Leeds Clinical	England, UK		human clinical	SRR3339385	PRJNA304087	Dingle et al., 2017 (8)
C00025491	I00019486	2013-01-20	11	+	19	-	-	-	-	-	+	-	-	-	-	Leeds Clinical	England, UK		human clinical	SRR3338247	PRJNA304087	Dingle et al., 2017 (8)
C00025492	I00019487	2013-02-14	11	+	16	-	-	-	-	-	-	-	-	-	-	Leeds Clinical	England, UK		human clinical	SRR3338799	PRJNA304087	Dingle et al., 2017 (8)
C00025815	I00019795	2013-04-01	11	+	5	-	-	-	-	-	-	-	-	-	-	Leeds Clinical	England, UK		human clinical	SRR3337781	PRJNA304087	Dingle et al., 2017 (8)
C00025821	I00019801	2013-03-26	11	+	42	-	-	-	-	-	-	-	-	-	-	Leeds Clinical	England, UK		human clinical	SRR3338658	PRJNA304087	Dingle et al., 2017 (8)
C00025839	I00019818	2013-04-04	11	+	-	-	-	+	-	-	-	-	+	-	-	Leeds Clinical	England, UK		human clinical	SRR3338800	PRJNA304087	Dingle et al., 2017 (8)
C00025885	I00019864	2013-03-08	11	+	16	-	-	-	-	-	-	-	-	-	-	Leeds Clinical	England, UK		human clinical	SRR3338931	PRJNA304087	Dingle et al., 2017 (8)
0039f1d8-7380-4984-9342-5e112c154aa2	O78-084_S29	2013-06-10	11(078)	+	16	-	-	-	-	-	-	-	-	-	-	Scotland clinical	Scotland, UK	Tayside	Hospital patient	SAMN06675449	PRJNA381384	Unpublished
0223fbfe-52d0-4385-8c69-5417a8f509da	O78-072_S5	2013-09-13	11(078)	+	10	-	-	-	-	-	-	-	-	-	-	Scotland clinical	Scotland, UK	Lanarkshire	Hospital patient	SAMN06675450	PRJNA381384	Unpublished
0326be26-fbb9-4cee-a63e-0eafd9025201	O78-006_S23	2009-08-02	11(078)	+	-	-	-	-	-	-	-	-	-	-	-	Scotland clinical	Scotland, UK	Highland	Hospital patient	SAMN06675451	PRJNA381384	Unpublished
03ec6520-8ab9-45ba-bbf7-c78255948574	O78-089_S3	2012-06-01	11(078)	+	19	-	-	-	-	-	-	-	-	-	-	Scotland clinical	Scotland, UK	Borders	Hospital patient	SAMN06675452	PRJNA381384	Unpublished
05afcc02-ce29-4ed8-930c-00e8c39bfa0e	HT-017_S42	2013-07-05	11(078)	+	19	-	-	-	-	-	-	-	-	-	-	Scotland clinical	Scotland, UK	Tayside	Hospital patient	SAMN06675453	PRJNA381384	Unpublished
07c5711a-46b7-48e7-8b37-73ab781306c2	O78-032_S4	2009-11-06	11(078)	+	16	-	-	-	-	-	-	-	-	-	-	Scotland clinical	Scotland, UK	Fife	Hospital patient	SAMN06675454	PRJNA381384	Unpublished
087fb352-d873-4908-9109-5e8d882aafa2	HA-010_S11	2013-07-12	11(078)	+	16	-	-	-	-	-	-	-	-	-	-	Scotland clinical	Scotland, UK	Ayrshire	Hospital patient	SAMN06675455	PRJNA381384	Unpublished
0a2d6013-e607-4423-aec7-32395124d274	O78-046_S38	2009-09-19	11(078)	+	-	-	-	-	-	-	-	-	-	-	-	Scotland clinical	Scotland, UK	Lothian	Hospital patient	SAMN06675456	PRJNA381384	Unpublished
0e94fc39-92cd-4a19-ba38-42582d06834f	O78-002_S49	2008-12-01	11(078)	+	19	-	-	+	-	-	+	+	-	-	-	Scotland clinical	Scotland, UK	Grampian	Hospital patient	SAMN06675457	PRJNA381384	Unpublished
0eb0f11e-fe5a-412b-993a-da5a3000da44	ST-020_S5	2013-09-17	11(078)	+	16	-	-	-	-	-	-	-	-	-	-	Scotland clinical	Scotland, UK	Tayside	Community patient	SAMN06675458	PRJNA381384	Unpublished
1120f2ae-ce6f-402d-ab75-f6df19260212	O78-085_S35	2012-06-20	11(078)	+	19	-	-	-	-	-	-	-	-	-	-	Scotland clinical	Scotland, UK	Tayside	Hospital patient	SAMN06675459	PRJNA381384	Unpublished
13752df6-b9cc-4c05-ab41-ed20a8ac867e	O78-073_S12	2012-07-24	11(078)	+	-	-	-	-	-	-	+	-	-	-	-	Scotland clinical	Scotland, UK	Lanarkshire	Hospital patient	SAMN06675460	PRJNA381384	Unpublished
143930d2-d931-4c86-9f4a-70dae1b82f2a	O78-063_S6	2011-08-12	11(078)	+	19	-	-	-	-	-	+	+	-	-	-	Scotland clinical	Scotland, UK	Dumfries&Galloway	Hospital patient	SAMN06675461	PRJNA381384	Unpublished
1839cee1-fb4b-4818-a06b-d08ba86aa877	O78-080_S4	2010-09-08	11(078)	+	19	-	-	-	-	-	-	+	-	-	-	Scotland clinical	Scotland, UK	Tayside	Hospital patient	SAMN06675462	PRJNA381384	Unpublished
194667e8-1c98-47c8-9ff5-85cdf4784374	O78-042_S18	2009-04-27	11(078)	+	19	-	-	-	-	-	-	-	-	-	-	Scotland clinical	Scotland, UK	Lothian	Hospital patient	SAMN06675463	PRJNA381384	Unpublished
1d5c08b1-2592-4a4c-adfb-db2ea4325a69	O78-103_S34	2008-10-14	11(066)	+	19	-	-	-	-	-	-	-	-	-	+	Scotland clinical	Scotland, UK	Grampian	Hospital patient	SAMN06675464	PRJNA381384	Unpublished
21370f09-0890-4d23-aed7-5aa9c5d8bfcd	O78-055_S14	2012-07-22	11(078)	+	-	-	-	-	-	-	-	-	-	-	-	Scotland clinical	Scotland, UK	Grampian	Hospital patient	SAMN06675465	PRJNA381384	Unpublished
24c236ff-09d3-4afb-a9e4-4ded93f12e0b	O78-094_S34	2013-01-12	11(078)	+	19	-	-	-	-	-	-	-	-	-	-	Scotland clinical	Scotland, UK	Lothian	Hospital patient	SAMN06675466	PRJNA381384	Unpublished
2953ada6-50dc-4b4e-acc7-09aa40dbcd89	O78-082_S17	2011-12-17	11(078)	+	-	-	-	-	-	-	-	-	+	-	-	Scotland clinical	Scotland, UK	Tayside	Hospital patient	SAMN06675467	PRJNA381384	Unpublished
2b3765b7-f9d6-4f50-8b12-1414346d8082	O78-019_S20	2009-05-06	11(078)	+	10	-	-	-	-	-	-	-	-	-	-	Scotland clinical	Scotland, UK	Greater Glasgow & Clyde	Hospital patient	SAMN06675468	PRJNA381384	Unpublished
2c10a0f0-f58a-4b8d-96d7-826bb0776fd1	O78-092_S47	2010-10-18	11(078)	+	-	-	-	-	-	-	-	-	-	-	-	Scotland clinical	Scotland, UK	Lothian	Hospital patient	SAMN06675469	PRJNA381384	Unpublished
2e7e7010-3df2-4048-b62f-1453d64b4776	O78-048_S51	2009-04-27	11(078)	+	19	-	-	-	-	-	-	-	-	-	-	Scotland clinical	Scotland, UK	Lothian	Hospital patient	SAMN06675470	PRJNA381384	Unpublished
2f6013ef-6ef7-4e6d-9c1a-48b742d9b713	HD-003_S5	2013-05-07	11(078)	+	19	-	-	-	-	-	+	-	-	-	-	Scotland clinical	Scotland, UK	Dumfries&Galloway	Hospital patient	SAMN06675471	PRJNA381384	Unpublished
2fa33965-1166-4ae4-9685-2076f45be898	O78-091_S46	2011-06-21	11(078)	+	19	-	-	-	-	-	-	-	-	-	-	Scotland clinical	Scotland, UK	Lothian	Hospital patient	SAMN06675472	PRJNA381384	Unpublished
2fb7c59b-4193-42c6-b950-5f6107272126	O78-010_S13	2009-02-19	11(078)	+	-	-	-	-	-	-	-	-	-	-	-	Scotland clinical	Scotland, UK	Highland	Hospital patient	SAMN06675473	PRJNA381384	Unpublished
30a58d93-70d6-4cbf-a905-5e47cc9bb99a	SA-024_S11	2014-03-27	11(078)	+	16	-	-	-	-	-	-	-	-	-	-	Scotland clinical	Scotland, UK	Ayrshire	Community patient	SAMN06675474	PRJNA381384	Unpublished
327e453c-0a4a-4afd-84f6-5f56a5182faf	HH-015_S5	2014-10-27	11(078)	+	-	-	-	-	-	-	+	+	-	-	-	Scotland clinical	Scotland, UK	Highland	Hospital patient	SAMN06675475	PRJNA381384	Unpublished
373424be-ef4a-4998-b821-1ebe16b25ba4	O78-052_S43	2010-06-27	11(078)	+	10	-	-	-	-	-	-	-	-	-	-	Scotland clinical	Scotland, UK	Grampian	Hospital patient	SAMN06675476	PRJNA381384	Unpublished
38205e72-3d3d-4a4d-9b88-93cdf15ca584	O78-030_S41	2008-06-16	11(078)	+	10	-	-	-	-	-	-	-	-	-	-	Scotland clinical	Scotland, UK	Tayside	Hospital patient	SAMN06675477	PRJNA381384	Unpublished
3a580a16-736a-43b1-932a-8a9c87000ab4	O78-037_S36	2008-10-09	11(078)	+	16	-	-	-	-	-	-	-	-	-	-	Scotland clinical	Scotland, UK	Forth Valley	Hospital patient	SAMN06675478	PRJNA381384	Unpublished
3c1b4b03-8b6f-418c-a3f6-010c495f429d	OT-003_S3	2014-06-09	11(078)	+	-	-	-	+	-	-	-	-	+	-	-	Scotland clinical	Scotland, UK	Tayside	Other	SAMN06675479	PRJNA381384	Unpublished
3c3cc722-b0bf-41fc-9cf1-3f3a20b334c4	O78-026_S15	2009-12-09	11(078)	+	16	-	-	-	-	-	-	-	-	-	-	Scotland clinical	Scotland, UK	Tayside	Hospital patient	SAMN06675480	PRJNA381384	Unpublished
3d320b0d-9818-4c2b-be88-6b2f4707c5d9	O78-049_S24	2009-07-05	11(078)	+	19	-	-	-	-	-	-	-	-	-	-	Scotland clinical	Scotland, UK	Lothian	Hospital patient	SAMN06675481	PRJNA381384	Unpublished
3e5e8314-1023-40ed-9914-e8fe88b68d07	O78-096_S46	2013-04-06	11(078)	+	10	-	-	-	-	-	-	-	+	-	-	Scotland clinical	Scotland, UK	Lothian	Hospital patient	SAMN06675482	PRJNA381384	Unpublished
40bbef36-fc7d-4628-89f0-fa045ab7d832	O78-064_S13	2011-10-31	11(078)	+	16	-	-	-	-	-	-	-	-	-	-	Scotland clinical	Scotland, UK	Greater Glasgow & Clyde	Hospital patient	SAMN06675483	PRJNA381384	Unpublished
44b7182c-6f11-43a8-97a7-9cb66ec6854c	HG-022_S26	2014-05-17	11(078)	+	16	-	-	-	-	-	-	-	-	-	-	Scotland clinical	Scotland, UK	Greater Glasgow & Clyde	Hospital patient	SAMN06675484	PRJNA381384	Unpublished
46b26d99-e909-4c99-aace-29622c14bbb4	O78-039_S48	2008-11-05	11(078)	+	-	+	-	-	-	-	-	-	+	-	-	Scotland clinical	Scotland, UK	Lothian	Hospital patient	SAMN06675485	PRJNA381384	Unpublished
5536774f-ad01-4dde-98bd-e3234b5b9831	O78-086_S41	2012-10-14	11(078)	+	16	-	-	-	-	-	-	-	-	-	-	Scotland clinical	Scotland, UK	Fife	Hospital patient	SAMN06675486	PRJNA381384	Unpublished
56221967-87a2-4553-8e5a-23d0024f5eba	O78-105_S16	2009-06-19	11(078)	+	19	-	-	-	-	-	+	-	-	-	-	Scotland clinical	Scotland, UK	Fife	Hospital patient	SAMN06675487	PRJNA381384	Unpublished
5826eb43-c87f-4ce7-9554-a77a772ba194	SA-019_S7	2014-01-20	11(078)	+	10	-	-	-	-	-	-	-	-	-	-	Scotland clinical	Scotland, UK	Ayrshire	Community patient	SAMN06675488	PRJNA381384	Unpublished
628b0fe1-51e0-4881-9aa7-4fce51cd02b0	O78-041_S12	2009-09-28	11(078)	+	19	-	-	-	-	-	+	+	-	-	-	Scotland clinical	Scotland, UK	Lothian	Hospital patient	SAMN06675489	PRJNA381384	Unpublished
660504d5-eebc-4c1c-8406-82f2ff38a96c	O78-110_S48	2013-08-19	11(078)	+	19	-	-	-	-	-	-	-	-	-	-	Scotland clinical	Scotland, UK	Dumfries&Galloway	Hospital patient	SAMN06675490	PRJNA381384	Unpublished
6680b382-11ba-4a63-9432-ace6cb0aeb86	O78-015_S45	2009-08-02	11(078)	+	19	-	-	-	-	-	-	-	-	-	-	Scotland clinical	Scotland, UK	Greater Glasgow & Clyde	Hospital patient	SAMN06675491	PRJNA381384	Unpublished
679b20fa-8379-43cb-98ce-13e17362548e	O78-053_S50	2012-04-01	11(078)	+	10	-	-	-	-	-	-	+	-	-	-	Scotland clinical	Scotland, UK	Grampian	Hospital patient	SAMN06675492	PRJNA381384	Unpublished
68f6a714-7b28-4add-be55-2a956262ef5e	O78-024_S3	2008-05-31	11(078)	+	19	-	-	-	-	-	-	-	-	-	-	Scotland clinical	Scotland, UK	Greater Glasgow & Clyde	Hospital patient	SAMN06675493	PRJNA381384	Unpublished
693096c0-1239-4dd1-a6d1-bff60ea1239b	O78-062_S50	2013-09-25	11(078)	+	16	-	-	-	-	-	-	-	-	-	-	Scotland clinical	Scotland, UK	Western Isles	Hospital patient	SAMN06675494	PRJNA381384	Unpublished
6bc9696a-14dd-4ef5-8e1d-0bf1bfefe726	O78-088_S47	2012-09-13	11(078)	+	19	-	-	-	-	-	-	-	-	-	-	Scotland clinical	Scotland, UK	Borders	Hospital patient	SAMN06675495	PRJNA381384	Unpublished
6c184855-62f2-4a63-b577-feef4f77dbc5	O78-074_S18	2013-05-21	11(078)	+	-	-	-	-	-	-	+	-	-	-	+	Scotland clinical	Scotland, UK	Greater Glasgow & Clyde	Hospital patient	SAMN06675496	PRJNA381384	Unpublished
6dfec7df-f627-4e86-a6e8-00cc8bd866f1	O78-058_S32	2010-06-25	11(078)	+	10	-	-	-	-	-	-	-	-	-	-	Scotland clinical	Scotland, UK	Grampian	Hospital patient	SAMN06675497	PRJNA381384	Unpublished
6e4cecd9-5726-44d8-9abd-0e8dd77cbe41	O78-012_S26	2009-10-11	11(078)	+	16	-	-	-	-	-	-	-	-	-	-	Scotland clinical	Scotland, UK	Ayrshire	Hospital patient	SAMN06675498	PRJNA381384	Unpublished
6ea8c0b1-5396-4de7-9362-7882a1683df2	TAY035_S38	2009-08-03	11(078)	+	10	-	-	-	-	-	-	-	-	-	-	Scotland clinical	Scotland, UK	Tayside	Community patient	SAMN06675499	PRJNA381384	Unpublished
723fc110-d266-440e-8561-94961f64df67	O78-059_S38	2011-12-15	11(078)	+	16	-	-	-	-	-	-	-	-	-	-	Scotland clinical	Scotland, UK	Grampian	Hospital patient	SAMN06675500	PRJNA381384	Unpublished
7599b8cd-5f89-4837-869d-6556a0c47bfb	O78-017_S8	2008-11-15	11(078)	+	16	-	-	-	-	-	-	-	-	-	-	Scotland clinical	Scotland, UK	Greater Glasgow & Clyde	Hospital patient	SAMN06675501	PRJNA381384	Unpublished
7903923f-ae8b-451c-9fef-b5751cd9e493	O78-044_S32	2009-09-27	11(078)	+	-	+	-	-	-	-	-	-	+	-	-	Scotland clinical	Scotland, UK	Lothian	Hospital patient	SAMN06675502	PRJNA381384	Unpublished
79a94f29-4028-47e8-844e-272fff22ab3a	O78-014_S39	2009-11-12	11(078)	+	16	-	-	-	-	-	-	-	-	-	-	Scotland clinical	Scotland, UK	Greater Glasgow & Clyde	Hospital patient	SAMN06675503	PRJNA381384	Unpublished
7b5d121a-7a62-4cac-94d7-397060ce3c69	O78-078_S42	2012-06-05	11(078)	+	19	-	-	-	-	-	-	-	-	-	-	Scotland clinical	Scotland, UK	Tayside	Hospital patient	SAMN06675504	PRJNA381384	Unpublished
7d62f4f3-3be8-4800-9dab-e9088bcd33ee	HT-022_S13	2013-07-05	11(078)	+	16	-	-	-	-	-	-	-	-	-	-	Scotland clinical	Scotland, UK	Tayside	Hospital patient	SAMN06675505	PRJNA381384	Unpublished
899fc9d4-d28e-4fd8-989d-c1f657291a75	O78-065_S19	2012-08-15	11(078)	+	19	-	-	-	-	-	-	-	-	-	-	Scotland clinical	Scotland, UK	Greater Glasgow & Clyde	Hospital patient	SAMN06675506	PRJNA381384	Unpublished
89b0769c-87a6-40ba-bbc1-589a09f30b04	O78-009_S7	2009-02-27	11(078)	+	16	-	-	-	-	-	-	-	-	-	-	Scotland clinical	Scotland, UK	Highland	Hospital patient	SAMN06675507	PRJNA381384	Unpublished
8d6334bc-7904-49e2-ac0f-55a3140c0fbc	O78-099_S9	2011-01-18	11(078)	+	-	-	-	-	-	-	-	-	-	-	-	Scotland clinical	Scotland, UK	Lothian	Hospital patient	SAMN06675508	PRJNA381384	Unpublished
96cfee23-7da2-4db8-87e0-a2b1190a64de	O78-079_S48	2009-12-28	11(078)	+	16	-	-	-	-	-	-	-	-	-	-	Scotland clinical	Scotland, UK	Tayside	Hospital patient	SAMN06675509	PRJNA381384	Unpublished
96d50a9d-12f2-43c4-805d-f3b42cad24d1	O78-077_S36	2012-12-28	11(078)	+	19	-	-	-	-	-	-	-	-	-	-	Scotland clinical	Scotland, UK	Tayside	Hospital patient	SAMN06675510	PRJNA381384	Unpublished
9b1c4b8d-7465-4252-9db9-1a3e0ca8bec6	O78-090_S45	2012-12-20	11(078)	+	16	-	-	-	-	-	-	+	-	-	-	Scotland clinical	Scotland, UK	Lothian	Hospital patient	SAMN06675511	PRJNA381384	Unpublished
9f674170-8f31-4232-a9ba-f34d1635cac2	O78-076_S30	2011-08-08	11(078)	+	19	-	-	-	-	-	-	-	-	-	-	Scotland clinical	Scotland, UK	Tayside	Hospital patient	SAMN06675512	PRJNA381384	Unpublished
a018fbde-fd7d-4bd0-b4b5-a08fa040d3d8	SA-018_S2	2014-01-16	11(078)	+	19	-	-	-	-	-	-	-	-	-	-	Scotland clinical	Scotland, UK	Ayrshire	Community patient	SAMN06675513	PRJNA381384	Unpublished
a3639635-351e-460d-a195-1c98a3e5975b	O78-051_S37	2012-07-03	11(078)	+	10	-	-	-	-	-	-	+	-	-	-	Scotland clinical	Scotland, UK	Grampian	Hospital patient	SAMN06675514	PRJNA381384	Unpublished
a3a160cc-1266-4251-979f-e1f76717a4b8	O78-023_S46	2009-03-26	11(078)	+	16	-	-	-	-	-	-	-	-	-	-	Scotland clinical	Scotland, UK	Lanarkshire	Hospital patient	SAMN06675515	PRJNA381384	Unpublished
a44793da-5041-49a1-9b4a-ec7863f33d82	O78-061_S44	2010-10-21	11(078)	+	7	-	-	-	+	+	+	-	-	-	+	Scotland clinical	Scotland, UK	Highland	Hospital patient	SAMN06675516	PRJNA381384	Unpublished
a76cc02d-6ded-460a-8a2b-37e3832e35e5	O78-067_S31	2011-08-17	11(078)	+	16	-	-	-	-	-	-	-	-	-	-	Scotland clinical	Scotland, UK	Greater Glasgow & Clyde	Hospital patient	SAMN06675517	PRJNA381384	Unpublished
a8a3c291-4027-4690-83d7-e4449cc30c03	O78-036_S29	2009-09-22	11(078)	+	-	-	-	-	-	-	-	-	-	-	-	Scotland clinical	Scotland, UK	Forth Valley	Hospital patient	SAMN06675518	PRJNA381384	Unpublished
aad35f4e-afab-445d-b70c-66b0ff1cfc51	SH-001_S51	2013-08-05	11(078)	+	16	-	-	-	-	-	-	-	-	-	-	Scotland clinical	Scotland, UK	Highland	Community patient	SAMN06675519	PRJNA381384	Unpublished
ab5e8b0e-2013-4261-bfc1-ebcd0a3cbd49	O78-069_S43	2013-03-05	11(078)	+	19	-	-	-	-	-	-	-	-	-	-	Scotland clinical	Scotland, UK	Greater Glasgow & Clyde	Hospital patient	SAMN06675520	PRJNA381384	Unpublished
ac8f0cca-e115-4b7a-a555-fc5194fa095d	O78-050_S31	2009-09-03	11(078)	+	-	+	-	-	-	-	-	-	+	-	-	Scotland clinical	Scotland, UK	Lothian	Hospital patient	SAMN06675521	PRJNA381384	Unpublished
af4cb136-b964-49f8-80a2-e512fba0a070	O78-013_S33	2009-02-06	11(078)	+	19	-	-	-	-	-	-	-	-	-	-	Scotland clinical	Scotland, UK	Dumfries&Galloway	Hospital patient	SAMN06675522	PRJNA381384	Unpublished
afb08e81-2475-4097-baea-b9d89683dbf4	O78-016_S2	2009-05-07	11(078)	+	19	-	-	-	-	-	-	-	-	-	-	Scotland clinical	Scotland, UK	Greater Glasgow & Clyde	Hospital patient	SAMN06675523	PRJNA381384	Unpublished
b0ff5eb6-84d8-4d85-9180-9c4a1b5bb712	O78-021_S34	2009-08-07	11(078)	+	-	-	-	-	-	-	-	-	-	-	-	Scotland clinical	Scotland, UK	Greater Glasgow & Clyde	Hospital patient	SAMN06675524	PRJNA381384	Unpublished
b6342666-b485-4c5c-b293-c73018abf217	SA-022_S12	2014-03-27	11(078)	+	16	-	-	-	-	-	-	-	-	-	-	Scotland clinical	Scotland, UK	Ayrshire	Community patient	SAMN06675525	PRJNA381384	Unpublished
b681ec3a-2052-4755-a49a-3ae0c29b80ac	O78-093_S28	2012-06-12	11(078)	+	19	-	-	-	-	-	-	-	-	-	-	Scotland clinical	Scotland, UK	Lothian	Hospital patient	SAMN06675526	PRJNA381384	Unpublished
b772a1f8-5f7e-424c-b7de-f049c432d639	O78-066_S25	2010-11-21	11(078)	+	19	-	-	-	-	-	+	+	-	-	-	Scotland clinical	Scotland, UK	Greater Glasgow & Clyde	Hospital patient	SAMN06675527	PRJNA381384	Unpublished
b976ee66-309b-46db-b3dd-c6df381d7019	O78-071_S49	2012-08-09	11(078)	+	19	-	-	-	-	-	-	-	-	-	-	Scotland clinical	Scotland, UK	Greater Glasgow & Clyde	Hospital patient	SAMN06675528	PRJNA381384	Unpublished
bc63f34b-84a8-4953-9d76-541f1fbeca84	O78-083_S23	2012-12-28	11(078)	+	19	-	-	-	-	-	-	-	-	-	-	Scotland clinical	Scotland, UK	Tayside	Hospital patient	SAMN06675529	PRJNA381384	Unpublished
bd41b72d-044c-4de5-96cd-5126c85c6161	O78-095_S40	2013-08-29	11(078)	+	19	-	-	-	-	-	-	-	-	-	-	Scotland clinical	Scotland, UK	Lothian	Hospital patient	SAMN06675530	PRJNA381384	Unpublished
c3009e58-c180-4ffb-8918-de07bb19209f	O78-043_S25	2009-08-23	11(078)	+	16	-	-	-	-	-	-	-	-	-	-	Scotland clinical	Scotland, UK	Lothian	Hospital patient	SAMN06675531	PRJNA381384	Unpublished
c5d8ecc3-a6cb-470c-8a3a-a8318a82f176	O78-005_S17	2009-08-02	11(078)	+	-	-	-	-	-	-	-	-	-	-	-	Scotland clinical	Scotland, UK	Highland	Hospital patient	SAMN06675532	PRJNA381384	Unpublished
c6cf30c3-5148-4864-bdda-46982a5a1a3f	O78-100_S15	2012-12-12	11(078)	+	10	-	-	-	-	-	+	-	+	-	+	Scotland clinical	Scotland, UK	Lothian	Hospital patient	SAMN06675533	PRJNA381384	Unpublished
c8f5b9ad-dc8c-4add-a4c3-7566f7018950	O78-035_S22	2009-03-16	11(078)	+	19	-	-	-	-	-	-	-	-	-	-	Scotland clinical	Scotland, UK	Tayside	Hospital patient	SAMN06675534	PRJNA381384	Unpublished
cd00c5f4-9d7f-445d-b1cc-83664f7ffa82	ST-032_S32	2014-03-31	11(078)	+	-	-	-	-	-	-	-	-	-	-	-	Scotland clinical	Scotland, UK	Tayside	Community patient	SAMN06675535	PRJNA381384	Unpublished
d45d356a-fc86-4737-9a3b-1a047fe50439	O78-003_S5	2009-01-05	11(078)	+	-	-	-	-	-	-	-	-	+	-	-	Scotland clinical	Scotland, UK	Grampian	Hospital patient	SAMN06675536	PRJNA381384	Unpublished
d5d5614c-dd73-446b-8b03-2b1984f4a51a	TAY040_S18	2009-03-16	11(078)	+	19	-	-	-	-	-	-	-	-	-	-	Scotland clinical	Scotland, UK	Tayside	Community patient	SAMN06675537	PRJNA381384	Unpublished
d6bc1339-55ed-4225-b35a-30e5bfc264be	SA-008_S28	2013-05-23	11(078)	+	16	-	-	-	-	-	-	-	-	-	-	Scotland clinical	Scotland, UK	Ayrshire	Community patient	SAMN06675538	PRJNA381384	Unpublished
da261e21-949a-4f9b-a337-a4a9ddf6080a	O78-075_S24	2012-10-31	11(078)	+	-	-	-	-	-	-	+	-	-	-	+	Scotland clinical	Scotland, UK	Greater Glasgow & Clyde	Hospital patient	SAMN06675539	PRJNA381384	Unpublished
db611e0f-c85b-4c0c-9e4a-c59165667242	HT-024_S25	2013-09-09	11(078)	+	16	-	-	-	-	-	-	-	-	-	-	Scotland clinical	Scotland, UK	Tayside	Hospital patient	SAMN06675540	PRJNA381384	Unpublished
dee56c09-88ed-4355-ba5c-878801038ed7	O78-081_S11	2011-10-02	11(078)	+	19	-	-	-	-	-	+	+	-	-	-	Scotland clinical	Scotland, UK	Tayside	Hospital patient	SAMN06675541	PRJNA381384	Unpublished
df8866e1-6295-493c-bb1a-59bcc0f4ff3b	HA-007_S33	2012-11-19	11(078)	+	16	-	-	-	-	-	-	-	-	-	-	Scotland clinical	Scotland, UK	Ayrshire	Hospital patient	SAMN06675542	PRJNA381384	Unpublished
e14e08b8-edca-43bf-a0e7-aeb6fae52ad1	O78-040_S6	2008-06-04	11(078)	+	-	-	-	+	-	-	-	-	+	-	-	Scotland clinical	Scotland, UK	Lothian	Hospital patient	SAMN06675543	PRJNA381384	Unpublished
e6e574ad-c2da-4b93-b84e-5dfc6e3e2363	O78-038_S42	2008-02-09	11(078)	+	10	-	-	-	-	-	-	-	-	-	-	Scotland clinical	Scotland, UK	Lothian	Hospital patient	SAMN06675544	PRJNA381384	Unpublished
e82937d5-4991-438f-8e44-1c7cfd42b3dc	O78-057_S26	2010-10-02	11(078)	+	16	-	-	-	-	-	-	-	-	-	-	Scotland clinical	Scotland, UK	Grampian	Hospital patient	SAMN06675545	PRJNA381384	Unpublished
eb33b272-3524-4f36-bb28-3f59f01a6309	O78-033_S10	2009-04-15	11(078)	+	19	-	-	-	-	-	-	-	-	-	-	Scotland clinical	Scotland, UK	Tayside	Hospital patient	SAMN06675546	PRJNA381384	Unpublished
eb94b368-7cc3-4b71-bca0-748e2861fd42	O78-107_S45	2011-04-05	11(078)	+	16	-	-	-	-	-	-	-	-	-	-	Scotland clinical	Scotland, UK	Lothian	Hospital patient	SAMN06675547	PRJNA381384	Unpublished
ef223a3f-6a57-4b4d-a5f4-b1e92ef30ee9	O78-018_S14	2009-08-07	11(078)	+	19	-	-	-	-	-	-	-	-	-	-	Scotland clinical	Scotland, UK	Greater Glasgow & Clyde	Hospital patient	SAMN06675548	PRJNA381384	Unpublished
ef2a8620-25f6-41d3-ba22-1b3346df7260	O78-068_S37	2011-05-17	11(078)	+	10	-	-	-	-	-	-	-	-	-	-	Scotland clinical	Scotland, UK	Greater Glasgow & Clyde	Hospital patient	SAMN06675549	PRJNA381384	Unpublished
ef3d1718-21df-4f29-ab4f-5614312faaa6	O78-007_S1	2009-10-11	11(078)	+	-	-	-	-	-	-	-	-	-	-	-	Scotland clinical	Scotland, UK	Highland	Hospital patient	SAMN06675550	PRJNA381384	Unpublished
ef9eca76-b4dc-4c88-a9c1-034fa6f06f58	O78-027_S21	2009-10-12	11(078)	+	-	-	-	-	-	-	-	-	-	-	-	Scotland clinical	Scotland, UK	Tayside	Hospital patient	SAMN06675551	PRJNA381384	Unpublished
f6764659-5138-42e8-a45a-b3e6968c6799	O78-028_S28	2009-09-18	11(078)	+	-	-	-	-	-	-	-	-	-	-	-	Scotland clinical	Scotland, UK	Tayside	Hospital patient	SAMN06675552	PRJNA381384	Unpublished
f92be73a-f3de-4ffc-9126-573dfbd5dbb3	O78-097_S2	2010-06-30	11(078)	+	19	-	-	-	-	-	-	-	-	-	-	Scotland clinical	Scotland, UK	Lothian	Hospital patient	SAMN06675553	PRJNA381384	Unpublished
fad76d71-4cee-4147-b3cd-1a3a3b3102be	O78-020_S27	2008-04-10	11(078)	+	-	-	-		-	-	+	-	-	-	-	Scotland clinical	Scotland, UK	Greater Glasgow & Clyde	Hospital patient	SAMN06675554	PRJNA381384	Unpublished
faefa852-c0ca-471a-8f20-5b66ebd23f5d	O78-029_S35	2009-10-02	11(078)	+	16	-	-	-	-	-	-	-	-	-	-	Scotland clinical	Scotland, UK	Tayside	Hospital patient	SAMN06675555	PRJNA381384	Unpublished
ff62eea7-2380-489e-9b7c-dcb12d302a95	O78-101_S41	2008-05-24	11(078)	+	10	-	-	-	-	-	-	-	-	-	-	Scotland clinical	Scotland, UK	Highland	Hospital patient	SAMN06675556	PRJNA381384	Unpublished
ffbd2e67-1315-4eee-82d1-f71eee723bff	O78-022_S40	2007-11-29	11(078)	+	-	-	-	-	-	-	-	+	+	-	-	Scotland clinical	Scotland, UK	Greater Glasgow & Clyde	Hospital patient	SAMN06675557	PRJNA381384	Unpublished
540e0a82-0704-4f6b-ba31-81baa64ca0bc	O78-025_S9	2009-08-15	317(078)	+	16	-	-	-	-	-	-	-	-	-	-	Scotland clinical	Scotland, UK	Tayside	Hospital patient	SAMN06675558	PRJNA381384	Unpublished
C00020264	OPT_1703	2007-10-09	11	+	10	-	-	-	-	-	+	+	+	-	+	Optimer Fidaxomicin clinical trial	Belgium	Brussels	human clinical	SRR3340054	PRJNA304087	Louie et al., 2011 (33)	Cornely et al., 2012 (34) (34)	Dingle et al., 2017 (8)
C00020613	OPT_2408	2007-10-26	11	+	17	-	+	-	-	-	-	-	+	-	+	Optimer Fidaxomicin clinical trial	Belgium	Brussels	human clinical	SRR3333749	PRJNA304087	Louie et al., 2011 (33)	Cornely et al., 2012 (34)	Dingle et al., 2017 (8)
C00020758	OPT_2524	2009-01-22	11	+	10	-	-	-	-	-	+	-	+	-	+	Optimer Fidaxomicin clinical trial	Belgium	Mons	human clinical	SRR3333923	PRJNA304087	Louie et al., 2011 (33)	Cornely et al., 2012 (34)	Dingle et al., 2017 (8)
C00020815	OPT_2579	2009-06-24	11	+	10	-	-	-	-	-	+	-	+	-	-	Optimer Fidaxomicin clinical trial	Belgium	Columbia	human clinical	SRR3334450	PRJNA304087	Louie et al., 2011 (33)	Cornely et al., 2012 (34)	Dingle et al., 2017 (8)
C00020843	OPT_2606	2008-10-24	11	+	18	-	-	-	-	-	-	-	+	-	-	Optimer Fidaxomicin clinical trial	France	Amiens Cedex	human clinical	SRR3333688	PRJNA304087	Louie et al., 2011 (33)	Cornely et al., 2012 (34)	Dingle et al., 2017 (8)
C00020847	OPT_2610	2008-06-26	11	+	10	-	-	-	-	-	+	-	+	-	-	Optimer Fidaxomicin clinical trial	France	Caen Cedex	human clinical	SRR3333074	PRJNA304087	Louie et al., 2011 (33)	Cornely et al., 2012 (34)	Dingle et al., 2017 (8)
C00020780	OPT_2545	2009-06-30	11	+	10	-	-	-	-	-	+	-	+	-	-	Optimer Fidaxomicin clinical trial	Germany	Köln	human clinical	SRR3333225	PRJNA304087	Louie et al., 2011 (33)	Cornely et al., 2012 (34)	Dingle et al., 2017 (8)
C00020684	OPT_2451	2008-06-23	11	+	10	-	-	-	-	-	+	+	+	-	-	Optimer Fidaxomicin clinical trial	Italy	Modena	human clinical	SRR3334098	PRJNA304087	Louie et al., 2011 (33)	Cornely et al., 2012 (34)	Dingle et al., 2017 (8)
C00020826	OPT_2590	2009-01-08	11	+	19	-	-	-	-	-	-	+	-	-	-	Optimer Fidaxomicin clinical trial	Italy	Arsizio	human clinical	SRR3333586	PRJNA304087	Louie et al., 2011 (33)	Cornely et al., 2012 (34)	Dingle et al., 2017 (8)
C00020870	OPT_2633	2009-02-26	11	+	10	-	-	-	-	-	+	+	+	+	+	Optimer Fidaxomicin clinical trial	Italy	Modena	human clinical	SRR3333317	PRJNA304087	Louie et al., 2011 (33)	Cornely et al., 2012 (34)	Dingle et al., 2017 (8)
C00020871	OPT_2634	2009-03-11	11	+	10	-	-	-	-	-	+	-	+	+	+	Optimer Fidaxomicin clinical trial	Italy	Modena	human clinical	SRR3333111	PRJNA304087	Louie et al., 2011 (33)	Cornely et al., 2012 (34)	Dingle et al., 2017 (8)
C00020885	OPT_2648	2008-09-30	11	+	10	-	-	-	-	-	+	-	+	-	-	Optimer Fidaxomicin clinical trial	Italy	Modena	human clinical	SRR3334464	PRJNA304087	Louie et al., 2011 (33)	Cornely et al., 2012 (34)	Dingle et al., 2017 (8)
C00016337	OPT-2075	2008-04-01	11	+	-	-	-	-	-	-	+	+	-	+	-	Optimer Fidaxomicin clinical trial	Sweden	Orebro	human clinical	ERS352315	PRJNA304087	Louie et al., 2011 (33)	Cornely et al., 2012 (34)	Dingle et al., 2017 (8)
C00020280	OPT_1724	2007-09-21	11	+	-	-	-	-	-	-	-	-	-	-	-	Optimer Fidaxomicin clinical trial	USA	Winston-Salem	human clinical	SRR3333063	PRJNA304087	Louie et al., 2011 (33)	Cornely et al., 2012 (34)	Dingle et al., 2017 (8)
C00020273	OPT_1717	2007-10-02	11	+	2	-	-	-	-	-	-	-	-	-	-	Optimer Fidaxomicin clinical trial	USA	Butte	human clinical	SRR3333394	PRJNA304087	Louie et al., 2011 (33)	Cornely et al., 2012 (34)	Dingle et al., 2017 (8)
C00020431	OPT_1825	2008-07-12	11	+	16	-	-	-	-	-	-	-	-	-	-	Optimer Fidaxomicin clinical trial	USA	Butte	human clinical	SRR3334418	PRJNA304087	Louie et al., 2011 (33)	Cornely et al., 2012 (34)	Dingle et al., 2017 (8)
C00020432	OPT_1826	2008-04-23	11	+	10	-	-	-	-	-	+	-	+	-	+	Optimer Fidaxomicin clinical trial	USA	Butte	human clinical	SRR3340208	PRJNA304087	Louie et al., 2011 (33)	Cornely et al., 2012 (34)	Dingle et al., 2017 (8)
C00020445	OPT_1879	2007-11-06	11	+	-	-	-	-	-	-	-	-	-	-	-	Optimer Fidaxomicin clinical trial	USA	Keego Harbor	human clinical	SRR3334206	PRJNA304087	Louie et al., 2011 (33)	Cornely et al., 2012 (34)	Dingle et al., 2017 (8)
C00020475	OPT_1929	2009-03-04	11	+	16	-	-	-	-	-	-	-	-	-	-	Optimer Fidaxomicin clinical trial	USA	Idaho Falls	human clinical	SRR3333242	PRJNA304087	Louie et al., 2011 (33)	Cornely et al., 2012 (34)	Dingle et al., 2017 (8)
C00020491	OPT_2040	2008-11-25	11	+	7	-	-	-	-	-	-	-	-	-	-	Optimer Fidaxomicin clinical trial	USA	Idaho Falls	human clinical	SRR3340268	PRJNA304087	Louie et al., 2011 (33)	Cornely et al., 2012 (34)	Dingle et al., 2017 (8)
C00020543	OPT_2339	2008-02-03	11	+	14	-	-	-	-	-	-	-	-	-	-	Optimer Fidaxomicin clinical trial	USA	Dothan	human clinical	SRR3340200	PRJNA304087	Louie et al., 2011 (33)	Cornely et al., 2012 (34)	Dingle et al., 2017 (8)
C00020577	OPT_2372	2007-07-20	11	+	16	-	-	-	-	-	-	-	-	-	-	Optimer Fidaxomicin clinical trial	USA	Idaho Falls	human clinical	SRR3340045	PRJNA304087	Louie et al., 2011 (33)	Cornely et al., 2012 (34)	Dingle et al., 2017 (8)
C00020253	OPT_1692	2007-08-30	11	+	-	-	-	-	-	-	-	-	-	-	-	Optimer Fidaxomicin clinical trial	USA	Maywood	human clinical	SRR3333731	PRJNA304087	Louie et al., 2011 (33)	Cornely et al., 2012 (34)	Dingle et al., 2017 (8)
C00020620	OPT_2415	2008-01-16	11	+	-	-	-	-	-	-	-	-	-	-	-	Optimer Fidaxomicin clinical trial	USA	Maywood	human clinical	SRR3333327	PRJNA304087	Louie et al., 2011 (33)	Cornely et al., 2012 (34)	Dingle et al., 2017 (8)
C00020621	OPT_2416	2008-01-07	11	+	2	-	-	-	-	-	-	-	+	-	-	Optimer Fidaxomicin clinical trial	USA	New Orleans	human clinical	SRR3334084	PRJNA304087	Louie et al., 2011 (33)	Cornely et al., 2012 (34)	Dingle et al., 2017 (8)
C00021002	OPT_2763	2006-11-29	11	+	16	-	-	-	-	-	-	-	-	-	-	Optimer Fidaxomicin clinical trial	USA	Minneapolis	human clinical	SRR3333813	PRJNA304087	Louie et al., 2011 (33)	Cornely et al., 2012 (34)	Dingle et al., 2017 (8)
C00021004	OPT_2765	2007-01-21	11	+	-	-	-	-	-	-	-	-	-	-	-	Optimer Fidaxomicin clinical trial	USA	Butte	human clinical	SRR3333052	PRJNA304087	Louie et al., 2011 (33)	Cornely et al., 2012 (34)	Dingle et al., 2017 (8)
C00021049	OPT_2799	2007-05-09	11	+	16	-	-	-	-	-	-	-	-	-	-	Optimer Fidaxomicin clinical trial	USA	Dothan	human clinical	SRR3340232	PRJNA304087	Louie et al., 2011 (33)	Cornely et al., 2012 (34)	Dingle et al., 2017 (8)
C00020276	OPT_1720	2007-09-11	11	+	16	-	-	-	-	-	-	-	-	-	-	Optimer Fidaxomicin clinical trial	Canada	Montreal	human clinical	SRR3333359	PRJNA304087	Louie et al., 2011 (33)	Cornely et al., 2012 (34)	Dingle et al., 2017 (8)
C00020335	OPT_1823	2008-01-02	11	+	-	-	-	-	-	-	-	-	-	-	-	Optimer Fidaxomicin clinical trial	Canada	Calgary	human clinical	SRR3340089	PRJNA304087	Louie et al., 2011 (33)	Cornely et al., 2012 (34)	Dingle et al., 2017 (8)
C00020651	OPT_2419	2008-01-31	11	+	-	-	-	-	-	-	-	-	-	-	-	Optimer Fidaxomicin clinical trial	Canada	Toronto	human clinical	SRR3333452	PRJNA304087	Louie et al., 2011 (33)	Cornely et al., 2012 (34)	Dingle et al., 2017 (8)
C00020906	OPT_2668	2008-09-22	11	+	16	-	-	-	-	-	-	+	-	-	-	Optimer Fidaxomicin clinical trial	Canada	Toronto	human clinical	SRR3333604	PRJNA304087	Louie et al., 2011 (33)	Cornely et al., 2012 (34)	Dingle et al., 2017 (8)
ERS138026	6072310	2006	11	+	19	-	-	-	-	-	-	-	+	-	-	Dutch	The Netherlands		clinic	ERS138026		Knetsch et al., 2014 (30)
ERS138028	7001233	2007	11	+	-	-	-	-	-	-	+	-	+	-	+	Dutch	The Netherlands		clinic	ERS138028		Knetsch et al., 2014 (30)
ERS138030	7005405	2007	11	+	-	-	-	-	-	-	-	-	+	-	-	Dutch	The Netherlands		clinic	ERS138030		Knetsch et al., 2014 (30)
ERS138031	7021455	2007	11	+	10	-	-	-	-	-	-	-	+	-	-	Dutch	The Netherlands		clinic	ERS138031		Knetsch et al., 2014 (30)
ERS138032	7044912	2007	11	+	-	-	-	-	-	-	-	-	+	-	-	Dutch	The Netherlands		clinic	ERS138032		Knetsch et al., 2014 (30)
ERS138033	7066827	2007	11	+	19	-	-	-	-	-	+	-	-	-	-	Dutch	The Netherlands		clinic	ERS138033		Knetsch et al., 2014 (30)
ERS138034	7071308	2007	11	+	-	-	-	-	-	-	+	-	-	-	-	Dutch	The Netherlands		clinic	ERS138034		Knetsch et al., 2014 (30)
ERS138035	7086074	2007	11	+	-	-	-	-	-	-	+	-	-	-	-	Dutch	The Netherlands		clinic	ERS138035		Knetsch et al., 2014 (30)
ERS138037	8011061	2008	11	+	-	-	-	-	-	-	+	-	+	+	-	Dutch	The Netherlands		clinic	ERS138037		Knetsch et al., 2014 (30)
ERS138038	8013820	2008	11	+	-	-	-	-	-	-	-	-	+	+	-	Dutch	The Netherlands		clinic	ERS138038		Knetsch et al., 2014 (30)
ERS138039	8051728	2008	11	+	19	-	-	-	-	-	-	-	-	-	-	Dutch	The Netherlands		clinic	ERS138039		Knetsch et al., 2014 (30)
ERS138040	8055344	2008	11	+	-	-	-	-	-	-	-	-	+	-	-	Dutch	The Netherlands		clinic	ERS138040		Knetsch et al., 2014 (30)
ERS138044	9019497	2009	11	+	-	-	-	-	-	-	-	+	-	-	-	Dutch	The Netherlands		clinic	ERS138044		Knetsch et al., 2014 (30)
ERS138045	9077637	2009	11	+	19	-	-	-	-	-	+	-	-	-	-	Dutch	The Netherlands		clinic	ERS138045		Knetsch et al., 2014 (30)
ERS138046	10005075	2010	11	+	19	-	-	-	-	-	+	-	-	-	-	Dutch	The Netherlands		clinic	ERS138046		Knetsch et al., 2014 (30)
ERS138047	10015222	2010	11	+	19	-	-	-	-	-	+	-	+	-	-	Dutch	The Netherlands		clinic	ERS138047		Knetsch et al., 2014 (30)
ERS138048	10080193	2010	11	+	19	-	-	-	-	-	+	-	-	+	-	Dutch	The Netherlands		clinic	ERS138048		Knetsch et al., 2014 (30)
ERS138049	11012929	2011	11	+	-	-	-	-	-	-	+	-	-	+	-	Dutch	The Netherlands		clinic	ERS138049		Knetsch et al., 2014 (30)
ERS138053	126065	2002	11	+	19	-	-	-	-	-	+	-	-	+	-	Dutch	The Netherlands		clinic	ERS138053		Knetsch et al., 2014 (30)
ERS138054	126819	2002	11	+	-	-	-	-	-	-	+	-	-	-	-	Dutch	The Netherlands		clinic	ERS138054		Knetsch et al., 2014 (30)
ERS138055	126938	2002	11	+	-	-	-	-	-	-	+	-	-	-	-	Dutch	The Netherlands		clinic	ERS138055		Knetsch et al., 2014 (30)
ERS138056	129820	2002	11	+	-	-	-	-	-	-	-	-	+	-	-	Dutch	The Netherlands		clinic	ERS138056		Knetsch et al., 2014 (30)
ERS138060	53737	2010	11	+	19	-	-	-	-	-	-	-	-	-	+	Dutch	The Netherlands		clinic	ERS138060		Knetsch et al., 2014 (30)
ERS138063	47337	2007	11	+	-	-	-	-	-	-	+	+	-	-	-	Dutch	The Netherlands		clinic	ERS138063		Knetsch et al., 2014 (30)
ERS138064	P29	2009	11	+	-	-	-	-	-	-	-	-	+	-	-	Dutch	The Netherlands		clinic	ERS362924		Knetsch et al., 2014 (30)
ERS138065	P60	2009	11	+	-	-	-	-	-	-	-	-	+	-	-	Dutch	The Netherlands		farmer	ERS138073		Knetsch et al., 2014 (30)
ERS138066	P27	2009	11	+	-	-	-	-	-	-	-	-	+	-	-	Dutch	The Netherlands		farmer	ERS199786		Knetsch et al., 2014 (30)
ERS138069	P70	2009	11	+	-	-	-	-	-	-	-	-	+	-	-	Dutch	The Netherlands		farmer	ERS199791		Knetsch et al., 2014 (30)
ERS138070	P52	2009	11	+	-	-	-	-	-	-	-	-	+	-	-	Dutch	The Netherlands		farmer	ERS199792		Knetsch et al., 2014 (30)
ERS138073	H205	2011	11	+	16	-	-	-	-	-	-	-	-	-	-	Dutch	The Netherlands		farmer	ERS199794		Knetsch et al., 2014 (30)
ERS138074	B37_2	2011	11	+	16	-	-	-	-	-	-	-	-	-	-	Dutch	The Netherlands		farmer	ERS199796		Knetsch et al., 2014 (30)
ERS199786	H102	2011	11	+	-	-	-	-	-	-	+	-	-	-	-	Dutch	The Netherlands		farmer	ERS199798		Knetsch et al., 2014 (30)
ERS199787	B31_3	2011	11	+	-	-	-	-	-	-	+	-	-	+	-	Dutch	The Netherlands		farmer	ERS199799		Knetsch et al., 2014 (30)
ERS199788	B17_3	2011	11	+	-	-	-	-	-	-	+	-	-	-	-	Dutch	The Netherlands		farmer	ERS199801		Knetsch et al., 2014 (30)
ERS199790	B27_7	2011	11	+	-	-	-	-	-	-	+	-	-	-	-	Dutch	The Netherlands		farmer	ERS199802		Knetsch et al., 2014 (30)
ERS199791	H230	2011	11	+	30	-	-	-	-	-	+	-	-	-	-	Dutch	The Netherlands		farmer	ERS199803		Knetsch et al., 2014 (30)
ERS199792	H189	2011	11	+	-	-	-	-	-	-	+	-	-	-	-	Dutch	The Netherlands		farmer	ERS199804		Knetsch et al., 2014 (30)
ERS199793	B23_6	2011	11	+	19	-	-	-	-	-	+	-	-	+	-	Dutch	The Netherlands		farmer	ERS199808		Knetsch et al., 2014 (30)
ERS199794	H205	2011	11	+	-	-	-	-	-	-	-	-	+	-	-	Dutch	The Netherlands		farmer	ERS199811		Knetsch et al., 2014 (30)
ERS199795	B15_1	2011	11	+	-	-	-	-	-	-	-	-	+	-	-	Dutch	The Netherlands		farmer	ERS199814		Knetsch et al., 2014 (30)
ERS199796	H21	2011	11	+	-	-	-	-	-	-	+	-	-	-	-	Dutch	The Netherlands		pig	ERS138064		Knetsch et al., 2014 (30)
ERS199797	B30_5	2011	11	+	-	-	-	-	-	-	+	-	-	-	-	Dutch	The Netherlands		pig	ERS138065		Knetsch et al., 2014 (30)
ERS199798	H122	2011	11	+	-	-	-	-	-	-	-	-	+	-	-	Dutch	The Netherlands		pig	ERS138066		Knetsch et al., 2014 (30)
ERS199799	H95	2011	11	+	-	-	-	-	-	-	-	-	+	-	-	Dutch	The Netherlands		pig	ERS138069		Knetsch et al., 2014 (30)
ERS199800	B28_1	2011	11	+	19	-	-	-	-	-	+	-	-	-	-	Dutch	The Netherlands		pig	ERS138070		Knetsch et al., 2014 (30)
ERS199801	H214	2011	11	+	-	-	-	-	-	-	-	-	+	-	-	Dutch	The Netherlands		pig	ERS138074		Knetsch et al., 2014 (30)
ERS199802	H158	2011	11	+	-	-	-	-	-	-	+	-	-	+	-	Dutch	The Netherlands		pig	ERS199787		Knetsch et al., 2014 (30)
ERS199803	H88	2011	11	+	-	-	-	-	-	-	+	-	-	-	-	Dutch	The Netherlands		pig	ERS199788		Knetsch et al., 2014 (30)
ERS199804	H111	2011	11	+	-	-	-	-	-	-	-	-	+	-	-	Dutch	The Netherlands		pig	ERS199790		Knetsch et al., 2014 (30)
ERS199805	H39_4	2011	11	+	30	-	-	-	-	-	+	-	-	-	-	Dutch	The Netherlands		pig	ERS199793		Knetsch et al., 2014 (30)
ERS199806	B4_2	2011	11	+	-	-	-	-	-	-	-	-	-	-	-	Dutch	The Netherlands		pig	ERS199795		Knetsch et al., 2014 (30)
ERS199807	B20_1	2011	11	+	-	-	-	-	-	-	+	-	-	-	-	Dutch	The Netherlands		pig	ERS199797		Knetsch et al., 2014 (30)
ERS199808	H16	2011	11	+	-	-	-	-	-	-	-	-	-	-	-	Dutch	The Netherlands		pig	ERS199800		Knetsch et al., 2014 (30)
ERS199809	B37_3	2011	11	+	-	-	-	-	-	-	-	-	+	-	-	Dutch	The Netherlands		pig	ERS199805		Knetsch et al., 2014 (30)
ERS199810	B1_5	2011	11	+	-	-	-	-	-	-	-	-	+	-	-	Dutch	The Netherlands		pig	ERS199806		Knetsch et al., 2014 (30)
ERS199811	H170	2011	11	+	19	-	-	-	-	-	+	-	-	-	-	Dutch	The Netherlands		pig	ERS199807		Knetsch et al., 2014 (30)
ERS199812	B22_6	2011	11	+	19	-	-	-	-	-	+	-	-	-	-	Dutch	The Netherlands		pig	ERS199809		Knetsch et al., 2014 (30)
ERS199813	B29_10	2011	11	+	-	-	-	-	-	-	-	-	-	-	-	Dutch	The Netherlands		pig	ERS199810		Knetsch et al., 2014 (30)
ERS199814	H141	2011	11	+	-	-	-	-	-	-	-	-	-	-	-	Dutch	The Netherlands		pig	ERS199812		Knetsch et al., 2014 (30)
ERS362924	8056692	2008	11	+	-	-	-	-	-	-	+	+	-	-	-	Dutch	The Netherlands		pig	ERS199813		Knetsch et al., 2014 (30)
C00015841	BF515D-p1	2012-09-13	11	+	19	-	-	-	-	-	-	-	+	-	-	Oxford Infant	UK	Oxfordshire	Community	SRR3340271	PRJNA318370	Stoesser et al., 2017 (29)
C00015856	BF835H-p1	2012-10-22	11	+	-	-	-	-	-	-	-	-	-	-	-	Oxford Infant	UK	Oxfordshire	Community	SRR3334419	PRJNA318370	Stoesser et al., 2017 (29)
C00015891	BF848G-p1	2012-10-13	11	+	41	-	-	-	-	-	-	-	-	-	-	Oxford Infant	UK	Oxfordshire	Community	SRR3333039	PRJNA318370	Stoesser et al., 2017 (29)
C00020060	WBC854S1-p1	2012-04-11	11	+	10	-	-	-	-	-	+	-	+	-	-	Oxford Infant	UK	Oxfordshire	Community	SRR3333246	PRJNA318370	Stoesser et al., 2017 (29)
C00020193	WBC766I-p1	2012-04-04	11	+	5	-	-	-	-	-	+	-	-	-	-	Oxford Infant	UK	Oxfordshire	Community	SRR3334219	PRJNA318370	Stoesser et al., 2017 (29)
C00020196	WBC786G-p1	2012-05-03	11	+	-	-	-	+	-	-	-	-	+	-	-	Oxford Infant	UK	Oxfordshire	Community	SRR3333233	PRJNA318370	Stoesser et al., 2017 (29)
C00009005	AP42a	19-Jun-09	11	+	-	-	-	-	-	-	-	-	-	-	-	Oxford University Farm	UK	Oxford	lamb	pending		Unpublished
C00015793	ECDC-033	not available	11(033)	+	-	-	-	-	-	-	-	-	-	-	-	ribotyping reference isolate	not available	not available		SRR1519394	PRJNA248340	Unpublished
C00002490	LEEDS-045	not available	11(045)	+	-	-	-	-	-	-	-	-	-	-	-	ribotyping reference isolate	not available	not available		ERR126280	PRJEB3010	Unpublished
C00015816	ECDC-066	not available	11(066)	+	19	-	-	-	-	-	-	-	-	-	+	ribotyping reference isolate	Glasgow, UK	not available		SRR1519416	PRJNA248340	Unpublished
C00016280	ECDC-078	not available	11(078)	+	10	-	-	-	-	-	+	-	+	-	+	ribotyping reference isolate	not available	not available		SRR1519423	PRJNA248340	Unpublished
C00016297	ECDC-126	not available	11(126)	+	10	-	-	-	-	-	+	-	+	-	+	ribotyping reference isolate	Poland	not available		SRR1519437	PRJNA248340	Unpublished
