# Supplementary material for: A Role for Tetracycline Selection in Recent Evolution of Agriculture-Associated Clostridium difficile PCR Ribotype 078
Source: mBio. 2019 Mar 12;10(2):e02790-18. doi: 10.1128/mBio.02790-18 (PMC6414706; doi:10.1128/mBio.02790-18)
Supplement: TABLE S2 [file mBio.02790-18-st002.xlsx]

## Sheet: Sheet1
GENOMES USED TO CONSTRUCT FIG. 5 PHYLOGENIES			Genotype		RPP	RPP	RPP	RPP	RPP	efflux	efflux	efflux
Genome Identification Number	Isolate Name	Isolation Date	ST	Paloc (toxin gene)	tetM	tetO	tetW	tetO/32/O	tetB(P)	tetA(P)	tetL	tet 40	Isolate Collection	Country	Region	SRA Accession Number	Isolation Source
C00000182	Oxf1121	2008-03-08	35	+	7	-	-	-	-	-	-	-	Oxfordshire Clinical EIA positive	UK	Oxfordshire	ERS139379	human clinical sample
C00006459	557-p1	2007-08-05	35	+	-	-	-	-	-	-	-	-	Oxfordshire Clinical EIA positive	UK	Oxfordshire	SRR3335229	human clinical sample
C00002752	Oxf794-p1	2007-11-05	35	+	-	-	-	-	-	-	-	-	Oxfordshire Clinical EIA positive	UK	Oxfordshire	ERS150099	human clinical sample
C00002778	Oxf1133-p1	2008-03-13	35	+	7	-	-	-	-	-	-	-	Oxfordshire Clinical EIA positive	UK	Oxfordshire	ERS150122	human clinical sample
C00008965	1888m-p1	2009-04-28	35	+	7	-	-	-	-	-	-	-	Oxfordshire Clinical EIA positive	UK	Oxfordshire	ERS227500	human clinical sample
C00001586	Oxf1956	2009-06-13	35	+	7	-	-	-	-	-	-	-	Oxfordshire Clinical EIA positive	UK	Oxfordshire	ERS149987	human clinical sample
C00001582	Oxf2092	2009-08-24	35	+	7	-	-	-	-	-	-	-	Oxfordshire Clinical EIA positive	UK	Oxfordshire	SRR3337776	human clinical sample
C00001589	Oxf2303	2009-12-19	35	+	24	-	-	-	-	-	-	-	Oxfordshire Clinical EIA positive	UK	Oxfordshire	ERS149990	human clinical sample
C00001593	Oxf2337a	2010-01-05	35	+	7	-	-	-	-	-	-	-	Oxfordshire Clinical EIA positive	UK	Oxfordshire	ERS149992	human clinical sample
C00009893	2566-p2	2010-05-12	35	+	24	-	-	-	-	-	-	-	Oxfordshire Clinical EIA positive	UK	Oxfordshire	ERS347371	human clinical sample
C00008331	2745-p1	2010-09-27	35	+	7	-	-	-	-	-	-	-	Oxfordshire Clinical EIA positive	UK	Oxfordshire	ERS347351	human clinical sample
C00008287	2810-p1	2010-11-30	35	+	24	-	-	-	-	-	-	-	Oxfordshire Clinical EIA positive	UK	Oxfordshire	ERS347318	human clinical sample
C00007773	3018-p1	2011-06-14	35	+	24	-	-	-	-	-	-	-	Oxfordshire Clinical EIA positive	UK	Oxfordshire	SRR3338505	human clinical sample
C00007822	3030-p1	2011-07-02	35	+	24	-	-	-	-	-	-	-	Oxfordshire Clinical EIA positive	UK	Oxfordshire	ERS347218	human clinical sample
C00009837	3140-p1	2011-11-18	35	+	24	-	-	-	-	-	-	-	Oxfordshire Clinical EIA positive	UK	Oxfordshire	SRR3338785	human clinical sample
C00014370	3559-p1	2012-08-23	35	+	24	-	-	-	-	-	-	-	Oxfordshire Clinical EIA positive	UK	Oxfordshire	SRR3334802	human clinical sample
C00028631	3725-p1	2012-11-23	35	+	7	-	-	-	-	-	-	-	Oxfordshire Clinical EIA positive	UK	Oxfordshire	SRR3338768	human clinical sample
C00009868	TN215-p1	2011-08-30	35	+	24	-	-	-	-	-	-	-	Oxfordshire Clinical EIA negative	UK	Oxfordshire	SRR3334912	human clinical sample
C00009744	TN191-p1	2011-07-25	35	+	24	-	-	-	-	-	-	-	Oxfordshire Clinical EIA negative	UK	Oxfordshire	SRR3334898	human clinical sample
C00009768	TN193-p1	2011-07-31	35	+	24	-	-	-	-	-	-	-	Oxfordshire Clinical EIA negative	UK	Oxfordshire	SRR3336058	human clinical sample
C00011171	TN106-p1	2011-04-05	35	+	24	-	-	-	-	-	-	-	Oxfordshire Clinical EIA negative	UK	Oxfordshire	SRR3338893	human clinical sample
C00013817	3372-p1	2012-05-08	35	+	24	-	-	-	-	-	-	-	Oxfordshire Clinical EIA negative	UK	Oxfordshire	SRR3335939	human clinical sample
C00015462	3592-p1	2012-09-20	35	+	7	-	-	-	-	-	-	-	Oxfordshire Clinical EIA negative	UK	Oxfordshire	SRR3337769	human clinical sample
C00020362	3775-p1	2012-12-25	35	+	24	-	-	-	-	-	-	-	Oxfordshire Clinical EIA negative	UK	Oxfordshire	SRR3336032	human clinical sample
C00021208	3872-p1	2013-03-19	35	+	24	-	-	-	-	-	-	-	Oxfordshire Clinical EIA negative	UK	Oxfordshire	SRR3335871	human clinical sample
C00010720	L-117-49-p1	2010-12-19	35	+	24	-	-	-	-	-	-	-	Leeds Clinical	UK	Leeds	SRR3338523	human clinical sample
C00011139	L-136-66-p1	2011-09-29	35	+	7	-	-	-	-	-	-	-	Leeds Clinical	UK	Leeds	SRR3338739	human clinical sample
C00011142	L-138-56-p1	2011-10-15	35	+	7	-	-	-	-	-	-	-	Leeds Clinical	UK	Leeds	SRR3338726	human clinical sample
C00011800	L-7-64-p1	2010-10-22	35	+	-	-	-	-	-	-	-	-	Leeds Clinical	UK	Leeds	SRR3338572	human clinical sample
C00012025	L-K6-64-p1	2011-07-18	35	+	24	-	-	-	-	-	-	-	Leeds Clinical	UK	Leeds	SRR3337782	human clinical sample
C00011326	WBC762-p1	2011-08-11	35	+	-	-	-	-	-	-	-	-	Oxfordshire Infant	UK	Oxfordshire	SRR3333069	healthy infant, community sample
C00011343	WBC785-p1	2011-11-10	35	+	-	-	-	-	-	-	-	-	Oxfordshire Infant	UK	Oxfordshire	SRR3333814	healthy infant, community sample
C00017267	WBC519H-p1	2013-03-01	35	+	-	-	-	-	-	-	-	-	Oxfordshire Infant	UK	Oxfordshire	SRR3339994	healthy infant, community sample
C00020159	WBC505F-p1	2013-01-06	35	+	-	-	-	-	-	-	-	-	Oxfordshire Infant	UK	Oxfordshire	SRR3340050	healthy infant, community sample
C00005975	2514-p1	2010-04-12	26	-	7	-	-	-	-	-	-	-	Oxford clinical EIA positive	UK	Oxfordshire	SRR3335578	human clinical sample
C00006352	2157-p1	2009-10-01	26	-	7	-	-	-	-	-	-	-	Oxford clinical EIA positive	UK	Oxfordshire	ERS227364	human clinical sample
C00008070	2826-p1	2010-12-11	26	-	7	-	-	-	-	-	-	-	Oxford clinical EIA positive	UK	Oxfordshire	ERS347236	human clinical sample
C00008133	2890-p1	2011-02-22	26	-	7	-	-	-	-	-	-	-	Oxford clinical EIA positive	UK	Oxfordshire	ERS347274	human clinical sample
C00008316	2433-p1	2010-02-28	26	-	7	-	-	-	-	-	-	-	Oxford clinical EIA positive	UK	Oxfordshire	ERS347340	human clinical sample
C00009700	TN71-p1	2011-02-27	26	-	7	-	-	-	-	-	-	-	Oxfordshire clinical EIA negative	UK	Oxfordshire	SRR3338106	human clinical sample
C00009707	TN180-p1	2011-07-13	26	-	7	-	-	-	-	-	-	-	Oxfordshire clinical EIA negative	UK	Oxfordshire	SRR3339007	human clinical sample
C00009713	TN80-p1	2011-03-07	26	-	7	-	-	-	-	-	-	-	Oxfordshire clinical EIA negative	UK	Oxfordshire	SRR3335904	human clinical sample
C00009728	TN159-p1	2011-06-26	26	-	7	-	-	-	-	-	-	-	Oxfordshire clinical EIA negative	UK	Oxfordshire	SRR3338580	human clinical sample
C00009745	TN50-p1	2011-02-07	26	-	7	-	-	-	-	-	-	-	Oxfordshire clinical EIA negative	UK	Oxfordshire	SRR3338474	human clinical sample
C00009748	TN75-p1	2011-03-01	26	-	7	-	-	-	-	-	-	-	Oxfordshire clinical EIA negative	UK	Oxfordshire	SRR3335310	human clinical sample
C00009783	TN70-p1	2011-02-27	26	-	7	-	-	-	-	-	-	-	Oxfordshire clinical EIA negative	UK	Oxfordshire	SRR3335202	human clinical sample
C00009805	TN197-p1	2011-08-08	26	-	7	-	-	-	-	-	-	-	Oxfordshire clinical EIA negative	UK	Oxfordshire	SRR3339337	human clinical sample
C00009944	TN8-p1	2010-12-12	26	-	7	-	-	-	-	-	-	-	Oxfordshire clinical EIA negative	UK	Oxfordshire	SRR3339019	human clinical sample
C00009956	TN9-p1	2010-12-14	26	-	7	-	-	-	-	-	-	-	Oxfordshire clinical EIA negative	UK	Oxfordshire	SRR3334903	human clinical sample
C00011174	TN109-p1	2011-04-08	26	-	7	-	-	-	-	-	-	-	Oxfordshire clinical EIA negative	UK	Oxfordshire	SRR3335486	human clinical sample
C00011227	TN151-p1	2011-06-19	26	-	7	-	-	-	-	-	-	-	Oxfordshire clinical EIA negative	UK	Oxfordshire	SRR3335592	human clinical sample
C00011236	TN128-p1	2011-06-01	26	-	7	-	-	-	-	-	-	-	Oxfordshire clinical EIA negative	UK	Oxfordshire	SRR3338184	human clinical sample
C00011238	TN144-p1	2011-06-15	26	-	7	-	-	-	-	-	-	-	Oxfordshire clinical EIA negative	UK	Oxfordshire	SRR3339035	human clinical sample
C00012666	3258-p1	2012-04-13	26	-	7	-	-	-	-	-	-	-	Oxfordshire clinical EIA negative	UK	Oxfordshire	SRR3338723	human clinical sample
C00012686	3282-p1	2012-04-11	26	-	7	-	-	-	-	-	-	-	Oxfordshire clinical EIA negative	UK	Oxfordshire	SRR3338651	human clinical sample
C00012722	3333-p1	2012-05-14	26	-	7	-	-	-	-	-	-	-	Oxfordshire clinical EIA negative	UK	Oxfordshire	SRR3338949	human clinical sample
C00013825	3384-p1	2012-04-24	26	-	7	-	-	-	-	-	-	-	Oxfordshire clinical EIA negative	UK	Oxfordshire	SRR3338190	human clinical sample
C00013847	3412-p1	2012-06-01	26	-	7	-	-	-	-	-	-	-	Oxfordshire clinical EIA negative	UK	Oxfordshire	SRR3335594	human clinical sample
C00013891	3464-p1	2012-06-29	26	-	7	-	-	-	-	-	-	-	Oxfordshire clinical EIA negative	UK	Oxfordshire	SRR3338563	human clinical sample
C00014315	3484-p1	2012-07-03	26	-	7	-	-	-	-	-	-	-	Oxfordshire clinical EIA negative	UK	Oxfordshire	SRR3338789	human clinical sample
C00014320	3491-p1	2012-06-27	26	-	7	-	-	-	-	-	-	-	Oxfordshire clinical EIA negative	UK	Oxfordshire	SRR3335562	human clinical sample
C00015454	3582-p1	2012-09-14	26	-	7	-	-	-	-	-	-	-	Oxfordshire clinical EIA negative	UK	Oxfordshire	SRR3338971	human clinical sample
C00015481	3611-p1	2012-09-25	26	-	7	-	-	-	-	-	-	-	Oxfordshire clinical EIA negative	UK	Oxfordshire	SRR3337704	human clinical sample
C00015516	3668-p1	2012-10-19	26	-	7	-	-	-	-	-	-	-	Oxfordshire clinical EIA negative	UK	Oxfordshire	SRR3334837	human clinical sample
C00016361	3706-p1	2012-11-08	26	-	7	-	-	-	-	-	-	-	Oxfordshire clinical EIA negative	UK	Oxfordshire	SRR3338734	human clinical sample
C00020106	3728-p1	2012-11-20	26	-	7	-	-	-	-	-	-	-	Oxfordshire clinical EIA negative	UK	Oxfordshire	SRR3334808	human clinical sample
C00020366	3779-p1	2013-01-02	26	-	7	-	-	-	-	-	-	-	Oxfordshire clinical EIA negative	UK	Oxfordshire	SRR3338540	human clinical sample
C00020373	3788-p1	2013-01-09	26	-	7	-	-	-	-	-	-	-	Oxfordshire clinical EIA negative	UK	Oxfordshire	SRR3338793	human clinical sample
C00011153	L-151-15-p1	2010-09-14	26	-	7	-	-	-	-	-	-	-	Leeds clinical	UK	Leeds	SRR3337739	human clinical sample
C00011720	L-L-12-7901547-p1	2012-01-09	26	-	7	-	-	-	-	-	-	-	Leeds clinical	UK	Leeds	SRR3339006	human clinical sample
C00011928	L-132-09-p1	2011-07-25	26	-	7	-	-	-	-	-	-	-	Leeds clinical	UK	Leeds	SRR3338625	human clinical sample
C00012643	L-L-12-7901594-p1	2012-04-13	26	-	7	-	-	-	-	-	-	-	Leeds clinical	UK	Leeds	SRR3335884	human clinical sample
142ae3be-23ce-4fc0-99b9-cb96fb767815	69f15a_40	2011-01-11	26	-	7	-	-	-	-	-	-	-	Oxfordshire Infant	UK	Oxfordshire	SRR3317203	healthy infant, community sample
C00005939	HBP24a-p1	2008-11-07	26	-	7	-	-	-	-	-	-	-	Oxfordshire Infant	UK	Oxfordshire	SRR3340266	healthy infant, community sample
C00005941	IBP32-p1	2008-12-16	26	-	7	-	-	-	-	-	-	-	Oxfordshire Infant	UK	Oxfordshire	SRR3333361	healthy infant, community sample
C00005942	KBP64-p1	2008-12-21	26	-	7	-	-	-	-	-	-	-	Oxfordshire Infant	UK	Oxfordshire	SRR3333439	healthy infant, community sample
C00005943	KBP73a-p1	2009-01-05	26	-	7	-	-	-	-	-	-	-	Oxfordshire Infant	UK	Oxfordshire	SRR3332956	healthy infant, community sample
C00005944	KBP75-p1	2009-01-06	26	-	7	-	-	-	-	-	-	-	Oxfordshire Infant	UK	Oxfordshire	SRR3334420	healthy infant, community sample
C00006337	HB43-p1	2008-12-05	26	-	7	-	-	-	-	-	-	-	Oxfordshire Infant	UK	Oxfordshire	SRR3333240	healthy infant, community sample
C00006338	IBP25-p1	2008-12-15	26	-	7	-	-	-	-	-	-	-	Oxfordshire Infant	UK	Oxfordshire	SRR3334374	healthy infant, community sample
C00007162	OVG015F-p1	2011-08-22	26	-	7	-	-	-	-	-	-	-	Oxfordshire Infant	UK	Oxfordshire	SRR3334353	healthy infant, community sample
C00007582	BF076A-p1	2011-01-06	26	-	7	-	-	-	-	-	-	-	Oxfordshire Infant	UK	Oxfordshire	ERS351880	healthy infant, community sample
C00007605	BF073G-p1	2011-07-12	26	-	7	-	-	-	-	-	-	-	Oxfordshire Infant	UK	Oxfordshire	ERS351890	healthy infant, community sample
C00007612	WDC014-p1	2011-02-14	26	-	7	-	-	-	-	-	-	-	Oxfordshire Infant	UK	Oxfordshire	SRR3334430	healthy infant, community sample
C00007649	BF042F-p1	2011-02-12	26	-	7	-	-	-	-	-	-	-	Oxfordshire Infant	UK	Oxfordshire	ERS351909	healthy infant, community sample
C00007656	NUR004-p1	2011-03-02	26	-	7	-	-	-	-	-	-	-	Oxfordshire Infant	UK	Oxfordshire	SRR3333044	healthy infant, community sample
C00007660	WDC023-p1	2011-05-23	26	-	7	-	-	-	-	-	-	-	Oxfordshire Infant	UK	Oxfordshire	SRR3334403	healthy infant, community sample
C00007667	BF091B-p1	2011-05-21	26	-	7	-	-	-	-	-	-	-	Oxfordshire Infant	UK	Oxfordshire	ERS351921	healthy infant, community sample
C00011335	WBC778-p1	2011-10-06	26	-	7	-	-	-	-	-	-	-	Oxfordshire Infant	UK	Oxfordshire	SRR3334099	healthy infant, community sample
C00011341	WBC782-p1	2011-10-27	26	-	7	-	-	-	-	-	-	-	Oxfordshire Infant	UK	Oxfordshire	SRR3333310	healthy infant, community sample
C00011354	WBC823-p1	2012-03-09	26	-	7	-	-	-	-	-	-	-	Oxfordshire Infant	UK	Oxfordshire	SRR3334173	healthy infant, community sample
C00011357	WDC760-p1	2011-07-28	26	-	7	-	-	-	-	-	-	-	Oxfordshire Infant	UK	Oxfordshire	SRR3334215	healthy infant, community sample
C00015819	BF065I-R-p1	2011-07-26	26	-	7	-	-	-	-	-	-	-	Oxfordshire Infant	UK	Oxfordshire	SRR3339962	healthy infant, community sample
C00015853	BF828H-p1	2012-10-05	26	-	7	-	-	-	-	-	-	-	Oxfordshire Infant	UK	Oxfordshire	SRR3340277	healthy infant, community sample
C00015912	BF895C-p1	2012-07-31	26	-	7	-	-	-	-	-	-	-	Oxfordshire Infant	UK	Oxfordshire	SRR3332981	healthy infant, community sample
C00020061	WBC855EA-p1	2012-09-07	26	-	7	-	-	-	-	-	-	-	Oxfordshire Infant	UK	Oxfordshire	SRR3333143	healthy infant, community sample
C00020155	WBC271I-p1	2012-07-12	26	-	7	-	-	-	-	-	-	-	Oxfordshire Infant	UK	Oxfordshire	SRR3340080	healthy infant, community sample
C00020212	WBC811I-p1	2012-09-29	26	-	7	-	-	-	-	-	-	-	Oxfordshire Infant	UK	Oxfordshire	SRR3333305	healthy infant, community sample
C00020226	WBC839C-p1	2012-06-22	26	-	7	-	-	-	-	-	-	-	Oxfordshire Infant	UK	Oxfordshire	SRR3333279	healthy infant, community sample
C00011242	3186-p1	2012-01-13	12 (outlier, to root tree)	+	-	-	-	-	-	-	-	-	Oxfordshire clinical EIA positive	UK	Oxfordshire	SRR3338562	human clinical sample
C00000521	Oxf666	2007-09-12	54	+	7	-	-	-	-	-	-	-	Oxfordshire Clinical EIA positive	UK	Oxfordshire	ERS243564	human clinical sample
C00000522	Oxf1907	2009-05-12	54	+	7	-	+	-	-	-	-	-	Oxfordshire Clinical EIA positive	UK	Oxfordshire	ERS149892	human clinical sample
C00000523	Oxf1931a	2009-06-01	54	+	7	-	+	-	-		-	-	Oxfordshire Clinical EIA positive	UK	Oxfordshire	ERS149893	human clinical sample
C00000524	Oxf1572	2008-10-27	54	+	-	-	-	-	-	-	-	-	Oxfordshire Clinical EIA positive	UK	Oxfordshire	ERS149894	human clinical sample
C00000525	Oxf860	2007-11-29	54	+	7	-	-	-	-	-	-	-	Oxfordshire Clinical EIA positive	UK	Oxfordshire	ERS149895	human clinical sample
C00000526	Oxf1567	2008-10-23	54	+	-	-	-	-	-	-	-	-	Oxfordshire Clinical EIA positive	UK	Oxfordshire	ERS139386	human clinical sample
C00000527	Oxf1794	2009-02-25	54	+	-	-	-	-	-	-	-	-	Oxfordshire Clinical EIA positive	UK	Oxfordshire	ERS243565	human clinical sample
C00000528	Oxf749	2007-10-16	54	+	7	-	-	-	-	-	-	-	Oxfordshire Clinical EIA positive	UK	Oxfordshire	ERS149896	human clinical sample
C00000529	Oxf1396	2008-07-14	54	+	7	-	-	-	-	-	-	-	Oxfordshire Clinical EIA positive	UK	Oxfordshire	ERS139387	human clinical sample
C00000532	Oxf1882a	2009-04-24	54	+	7	-	-	-	-	-	-	-	Oxfordshire Clinical EIA positive	UK	Oxfordshire	ERS149898	human clinical sample
C00000567	Oxf42	2006-10-02	54	+	25	-	-	-	-	-	-	-	Oxfordshire Clinical EIA positive	UK	Oxfordshire	ERS149913	human clinical sample
C00002476	Oxf2055	2009-08-11	54	+	7	-	-	-	-	-	+	-	Oxfordshire Clinical EIA positive	UK	Oxfordshire	ERS243566	human clinical sample
C00002479	Oxf2478	2010-03-25	54	+	7	-	-	-	-	-	-	-	Oxfordshire Clinical EIA positive	UK	Oxfordshire	ERS139403	human clinical sample
C00008025	2917-p1	2011-03-31	54	+	-	-	-	-	-	-	-	-	Oxfordshire Clinical EIA positive	UK	Oxfordshire	ERS243568	human clinical sample
C00008063	3090-p1	2011-09-13	54	+	7	-	-	-	-	-	-	-	Oxfordshire Clinical EIA positive	UK	Oxfordshire	ERS243569	human clinical sample
C00008120	2880-p1	2011-02-12	54	+	-	-	-	-	-	-	-	-	Oxfordshire Clinical EIA positive	UK	Oxfordshire	ERS243567	human clinical sample
C00009827	3160-p1	2011-12-05	54	+	7	-	-	-	-	-	-	-	Oxfordshire Clinical EIA positive	UK	Oxfordshire	SRR3338634	human clinical sample
C00009852	3170-p1	2011-12-16	54	+	7	-	-	-	-	-	-	-	Oxfordshire Clinical EIA positive	UK	Oxfordshire	SRR3338127	human clinical sample
C00009874	3105-p1	2011-09-20	54	+	-	+	-	-	-	-	-	+	Oxfordshire Clinical EIA positive	UK	Oxfordshire	SRR3335940	human clinical sample
C00011254	3214_p1	2012-02-20	54	+	7	-	-	-	-	-	+	-	Oxfordshire Clinical EIA positive	UK	Oxfordshire	SRR3338745	human clinical sample
C00013827	3386-p1	2012-04-25	54	+	7	-	-	-	-	-	-	-	Oxfordshire Clinical EIA positive	UK	Oxfordshire	SRR3338185	human clinical sample
C00013834	3396-p1	2012-05-23	54	+	7	-	-	-	-	-	-	-	Oxfordshire Clinical EIA positive	UK	Oxfordshire	SRR3338162	human clinical sample
C00014325	3496-p1	2012-07-06	54	+	-	-	-	-	-	-	-	-	Oxfordshire Clinical EIA positive	UK	Oxfordshire	SRR3338221	human clinical sample
C00013841	3405-p1	2012-04-28	54	+	7	-	-	-	-	-	-	-	Oxfordshire Clinical EIA negative	UK	Oxfordshire	SRR3338991	human clinical sample
C00014329	3504-p1	2012-07-20	54	+	7	-	-	-	-	-	-	-	Oxfordshire Clinical EIA negative	UK	Oxfordshire	SRR3336035	human clinical sample
C00014337	3515-p1	2012-08-02	54	+	7	-	-	-	-	-	-	-	Oxfordshire Clinical EIA negative	UK	Oxfordshire	SRR3335491	human clinical sample
C00014342	3522-p1	2012-07-27	54	+	-	-	-	-	-	-	-	-	Oxfordshire Clinical EIA negative	UK	Oxfordshire	SRR3338070	human clinical sample
C00015482	3612-p1	2012-09-12	54	+	16	-	-	-	-	-	-	-	Oxfordshire Clinical EIA negative	UK	Oxfordshire	SRR3335155	human clinical sample
C00020408	3836-p1	2013-02-13	54	+	7	-	-	-	-	-	-	-	Oxfordshire Clinical EIA negative	UK	Oxfordshire	SRR3338582	human clinical sample
C00010702	L-116-29-p1	2010-11-22	54	+	7	-	-	-	-	-	-	-	Leeds Clinical	UK	Leeds	SRR3336053	human clinical sample
C00011084	L-128-26-p1	2011-06-02	54	+	7	-	-	-	-	-	-	-	Leeds Clinical	UK	Leeds	SRR3339296	human clinical sample
C00011107	L-132-19-p1	2011-06-24	54	+	-	-	-	-	-	-	-	-	Leeds Clinical	UK	Leeds	SRR3335928	human clinical sample
C00011546	L-L-12-7901450-p1	2011-07-28	54	+	-	-	-	-	-	-	-	-	Leeds Clinical	UK	Leeds	SRR3338072	human clinical sample
C00011695	L-L-12-7901512-p1	2011-11-09	54	+	7	-	-	-	-	-	-	-	Leeds Clinical	UK	Leeds	SRR3338258	human clinical sample
C00011711	L-L-12-7901536-p1	2011-12-21	54	+	25	-	-	-	-	-	-	-	Leeds Clinical	UK	Leeds	SRR3337674	human clinical sample
C00011814	L-9-07-p1	2010-12-15	54	+	-	-	-	-	-	-	-	-	Leeds Clinical	UK	Leeds	SRR3338263	human clinical sample
C00011851	L-10-99-p1	2011-03-02	54	+	-	-	-	-	-	-	-	-	Leeds Clinical	UK	Leeds	SRR3338716	human clinical sample
C00011952	L-142-22-p1	2011-09-26	54	+	7	-	-	-	-	-	+	-	Leeds Clinical	UK	Leeds	SRR3335162	human clinical sample
C00012152	L-L-12-7901626-p1	2012-05-15	54	+	26	-	-	-	-	-	-	-	Leeds Clinical	UK	Leeds	SRR3335556	human clinical sample
C00012203	L-7-70-p1	2011-09-03	54	+	-	-	-	-	-	-	-	-	Leeds Clinical	UK	Leeds	SRR3334816	human clinical sample
C00025189	I00019192	2012-05-15	54	+	26	-	-	-	-	-	-	-	Leeds Clinical	UK	Leeds	SRR3335473	human clinical sample
C00025214	I00019216	2012-09-06	54	+	7	-	-	-	-	-	-	-	Leeds Clinical	UK	Leeds	SRR3339319	human clinical sample
C00025218	I00019220	2012-06-29	54	+	-	-	-	-	-	-	-	-	Leeds Clinical	UK	Leeds	SRR3334871	human clinical sample
C00025224	I00019226	2012-06-07	54	+	-	-	-	-	-	-	-	-	Leeds Clinical	UK	Leeds	SRR3335925	human clinical sample
C00025226	I00019228	2012-07-01	54	+	-	-	-	-	-	-	-	-	Leeds Clinical	UK	Leeds	SRR3338077	human clinical sample
C00025256	I00019258	2012-06-10	54	+	-	-	-	-	-	-	-	-	Leeds Clinical	UK	Leeds	SRR3335916	human clinical sample
C00025382	I00019380	2012-11-04	54	+	-	-	-	-	-	-	-	-	Leeds Clinical	UK	Leeds	SRR3338714	human clinical sample
C00025489	I00019484	2012-12-19	54	+	7	-	-	-	-	-	-	-	Leeds Clinical	UK	Leeds	SRR3337761	human clinical sample
8cb0b491-b3a4-4e9c-9217-425b86221624	69f15a_41	2011-01-18	54	+	-	-	-	-	-	-	-	-	Oxfordshire Infant	UK	Oxfordshire	SRR3317168	healthy infant, community sample
C00007627	BF068F-p1	2011-05-28	54	+	-	-	-	-	-	-	-	-	Oxfordshire Infant	UK	Oxfordshire	ERS243570	healthy infant, community sample
C00007640	BF071E-p1	2011-04-12	54	+	-	-	-	-	-	-	-	-	Oxfordshire Infant	UK	Oxfordshire	ERS243571	healthy infant, community sample
C00007647	WBC201F-p1	2011-01-18	54	+	25	-	-	-	-	-	-	-	Oxfordshire Infant	UK	Oxfordshire	ERS243572	healthy infant, community sample
C00011316	WBC260D-p1	2012-01-07	54	+	7	-	-	-	-	-	-	-	Oxfordshire Infant	UK	Oxfordshire	SRR3334434	healthy infant, community sample
C00011353	WBC822-p1	2012-03-09	54	+	13	-	-	-	-	-	-	-	Oxfordshire Infant	UK	Oxfordshire	SRR3334429	healthy infant, community sample
C00000089	Oxf920	2007-12-25	37	A-B+	15	-	-	-	-	-	-	-	Oxfordshire Clinical EIA positive	UK	Oxfordshire	ERS139370	human clinical
C00000548	Oxf69	2006-10-26	37	A-B+	15	-	-	-	-	-	-	-	Oxfordshire Clinical EIA positive	UK	Oxfordshire	SRR3338237	human clinical
C00000550	Oxf63	2006-10-21	37	A-B+	15	-	-	-	-	-	-	-	Oxfordshire Clinical EIA positive	UK	Oxfordshire	ERS149905	human clinical
C00000552	Oxf391	2007-05-30	37	A-B+	15	-	-	-	-	-	-	-	Oxfordshire Clinical EIA positive	UK	Oxfordshire	ERS149906	human clinical
C00000553	Oxf60	2006-10-19	37	A-B+	15	-	-	-	-	-	-	-	Oxfordshire Clinical EIA positive	UK	Oxfordshire	ERS149907	human clinical
C00000554	Oxf1458	2008-08-09	37	A-B+	15	-	-	-	-	-	-	-	Oxfordshire Clinical EIA positive	UK	Oxfordshire	ERS149908	human clinical
C00000556	Oxf574	2007-08-11	37	A-B+	15	-	-	-	-	-	-	-	Oxfordshire Clinical EIA positive	UK	Oxfordshire	SRR3338984	human clinical
C00001482	Oxf1492	2008-09-14	37	A-B+	15	-	-	-	-	-	-	-	Oxfordshire Clinical EIA positive	UK	Oxfordshire	ERS149928	human clinical
C00001483	Oxf1563	2008-10-22	37	A-B+	15	-	-	-	-	-	-	-	Oxfordshire Clinical EIA positive	UK	Oxfordshire	ERS149929	human clinical
C00001484	Oxf1633	2008-11-25	37	A-B+	15	-	-	-	-	-	-	-	Oxfordshire Clinical EIA positive	UK	Oxfordshire	ERS149930	human clinical
C00001486	Oxf1677	2008-12-17	37	A-B+	15	-	-	-	-	-	-	-	Oxfordshire Clinical EIA positive	UK	Oxfordshire	ERS149932	human clinical
C00001487	Oxf1685	2008-12-28	37	A-B+	15	-	-	-	-	-	-	-	Oxfordshire Clinical EIA positive	UK	Oxfordshire	ERS149933	human clinical
C00001492	Oxf603	2007-08-26	37	A-B+	15	-	-	-	-	-	-	-	Oxfordshire Clinical EIA positive	UK	Oxfordshire	ERS149936	human clinical
C00001537	Oxf872	2007-12-04	37	A-B+	15	-	-	-	-	-	-	-	Oxfordshire Clinical EIA positive	UK	Oxfordshire	SRR3335872	human clinical
C00002730	Oxf1656-p1	2008-12-08	37	A-B+	15	-	-	-	-	-	-	-	Oxfordshire Clinical EIA positive	UK	Oxfordshire	ERS150079	human clinical
C00004329	2386-p1	2010-02-04	37	A-B+	15	-	-	-	-	-	-	-	Oxfordshire Clinical EIA positive	UK	Oxfordshire	ERS227404	human clinical
C00004341	2429-p1	2010-02-26	37	A-B+	15	-	-	-	-	-	-	-	Oxfordshire Clinical EIA positive	UK	Oxfordshire	ERS346710	human clinical
C00004362	2637-p1	2010-07-05	37	A-B+	15	-	-	-	-	-	-	-	Oxfordshire Clinical EIA positive	UK	Oxfordshire	ERS346727	human clinical
C00005732	2148-p1	2009-09-21	37	A-B+	15	-	-	-	-	-	-	-	Oxfordshire Clinical EIA positive	UK	Oxfordshire	ERS243550	human clinical
C00005738	2283-p1	2009-12-08	37	A-B+	-	-	-	-	-	-	-	-	Oxfordshire Clinical EIA positive	UK	Oxfordshire	ERS346907	human clinical
C00005743	2370-p1	2010-01-25	37	A-B+	15	-	-	-	-	-	-	-	Oxfordshire Clinical EIA positive	UK	Oxfordshire	ERS346910	human clinical
C00005871	1922-p2	2009-05-27	37	A-B+	15	-	-	-	-	-	-	-	Oxfordshire Clinical EIA positive	UK	Oxfordshire	SRR3339304	human clinical
C00007795	3004-p1	2011-05-27	37	A-B+	15	-	-	-	-	-	-	-	Oxfordshire Clinical EIA positive	UK	Oxfordshire	SRR3338741	human clinical
C00008108	2878-p1	2011-02-08	37	A-B+	-	-	-	-	-	-	-	-	Oxfordshire Clinical EIA positive	UK	Oxfordshire	ERS243549	human clinical
C00008152	2797-p1	2010-11-17	37	A-B+	15	-	-	-	-	-	-	-	Oxfordshire Clinical EIA positive	UK	Oxfordshire	ERS347288	human clinical
C00008301	2853-p1	2011-01-14	37	A-B+	15	-	-	-	-	-	-	-	Oxfordshire Clinical EIA positive	UK	Oxfordshire	ERS347328	human clinical
C00008303	2904-p1	2011-03-14	37	A-B+	15	-	-	-	-	-	-	-	Oxfordshire Clinical EIA positive	UK	Oxfordshire	ERS347330	human clinical
C00008338	2897-p1	2011-03-08	37	A-B+	15	-	-	-	-	-	-	-	Oxfordshire Clinical EIA positive	UK	Oxfordshire	ERS347358	human clinical
C00008339	2908-p1	2011-03-15	37	A-B+	15	-	-	-	-	-	-	-	Oxfordshire Clinical EIA positive	UK	Oxfordshire	ERS347359	human clinical
C00009824	3113-p1	2011-10-02	37	A-B+	15	-	-	-	-	-	-	-	Oxfordshire Clinical EIA positive	UK	Oxfordshire	SRR3335949	human clinical
C00009880	3106-p1	2011-09-20	37	A-B+	15	-	-	-	-	-	-	-	Oxfordshire Clinical EIA positive	UK	Oxfordshire	SRR3337683	human clinical
C00011267	3196-p1	2012-01-31	37	A-B+	15	-	-	-	-	-	-	-	Oxfordshire Clinical EIA positive	UK	Oxfordshire	ERS240775	human clinical
C00011789	3226-p1	2012-03-15	37	A-B+	40	-	-	-	-	-	-	-	Oxfordshire Clinical EIA positive	UK	Oxfordshire	SRR3338238	human clinical
C00014300	3207-p1	2012-02-13	37	A-B+	-	-	-	-	-	-	-	-	Oxfordshire Clinical EIA positive	UK	Oxfordshire	SRR3335445	human clinical
C00011175	TN115-p1	2011-05-23	37	A-B+	-	-	-	-	-	-	-	-	Oxfordshire Clinical EIA negative	UK	Oxfordshire	SRR3337771	human clinical
C00016355	3697-p1	2012-11-05	37	A-B+	-	-	-	-	-	-	-	-	Oxfordshire Clinical EIA negative	UK	Oxfordshire	SRR3338720	human clinical
C00010694	L-115-04-p1	2010-10-24	37	A-B+	15	-	-	-	-	-	-	-	Leeds Clinical	UK	Leeds	SRR3339036	human clinical
C00011129	L-135-42-p1	2011-09-07	37	A-B+	-	-	-	-	-	-	-	-	Leeds Clinical	UK	Leeds	SRR3335283	human clinical
C00011658	L-L-12-7901467-p1	2011-09-01	37	A-B+	-	-	-	-	-	-	-	-	Leeds Clinical	UK	Leeds	SRR3337766	human clinical
C00011859	L-11-51-p1	2011-03-23	37	A-B+	-	-	-	-	-	-	-	-	Leeds Clinical	UK	Leeds	SRR3335971	human clinical
C00011962	L-142-53-p1	2011-10-04	37	A-B+	-	-	-	-	-	-	-	-	Leeds Clinical	UK	Leeds	SRR3338908	human clinical
C00025385	I00019383	2012-11-11	37	A-B+	40	-	-	-	-	-	-	-	Leeds Clinical	UK	Leeds	SRR3337752	human clinical
C00025444	I00019440	2013-01-24	37	A-B+	40	-	-	-	-	-	-	-	Leeds Clinical	UK	Leeds	SRR3335813	human clinical
C00025823	I00019803	2013-04-02	37	A-B+	-	-	-	-	-	-	-	-	Leeds Clinical	UK	Leeds	SRR3336002	human clinical
7dccbe71-1230-4273-96d5-858c3e95982b	69f15a_31	2011-08-26	37	A-B+	-	-	-	-	-	-	-	-	Oxfordshire Infant	UK	Oxfordshire	SRR3317176	Community
93251759-218b-4b7b-8d91-94c535779156	69f15a_49	2013-02-23	37	A-B+	-	-	-	-	-	-	-	-	Oxfordshire Infant	UK	Oxfordshire	SRR3317178	Community
C00007593	BF072H-p1	2011-07-20	37	A-B+	10	-	-	-	-	-	-	-	Oxfordshire Infant	UK	Oxfordshire	SRR3332948	Community
C00007596	BF252B-p1	2011-07-30	37	A-B+	-	-	-	-	-	-	-	-	Oxfordshire Infant	UK	Oxfordshire	SRR3334106	Community
C00007597	NUR256-p1	2011-07-07	37	A-B+	10	-	-	-	-	-	-	-	Oxfordshire Infant	UK	Oxfordshire	SRR3334234	Community
C00007598	OVG005B-p1	2011-03-05	37	A-B+	-	-	-	-	-	-	-	-	Oxfordshire Infant	UK	Oxfordshire	SRR3340073	Community
C00007658	OVG007F-p1	2011-07-20	37	A-B+	-	-	-	-	-	-	-	-	Oxfordshire Infant	UK	Oxfordshire	ERS351914	Community
C00011277	BF084I-p1	2011-09-15	37	A-B+	10	-	-	-	-	-	-	-	Oxfordshire Infant	UK	Oxfordshire	SRR3333089	Community
C00011279	BF089I-p1	2011-10-21	37	A-B+	10	-	-	-	-	-	-	-	Oxfordshire Infant	UK	Oxfordshire	SRR3334470	Community
C00011307	OVG013H-p1	2011-10-14	37	A-B+	10	-	-	-	-	-	-	-	Oxfordshire Infant	UK	Oxfordshire	SRR3333376	Community
C00011350	WBC816A-p1	2012-02-24	37	A-B+	-	-	-	-	-	-	-	-	Oxfordshire Infant	UK	Oxfordshire	SRR3339993	Community
C00015849	BF808E-p1	2012-05-31	37	A-B+	10	-	-	-	-	-	-	-	Oxfordshire Infant	UK	Oxfordshire	SRR3340004	Community
C00015885	BF844H-p1	2012-10-01	37	A-B+	-	-	-	-	-	-	-	-	Oxfordshire Infant	UK	Oxfordshire	SRR3333321	Community
C00015901	BF862F-p1	2012-09-17	37	A-B+	15	-	-	-	-	-	-	-	Oxfordshire Infant	UK	Oxfordshire	SRR3333430	Community
C00015905	BF880B-p1	2012-06-20	37	A-B+	10	-	-	-	-	-	-	-	Oxfordshire Infant	UK	Oxfordshire	SRR3334121	Community
C00017268	WBC524S2-p1	2013-02-23	37	A-B+	10	-	-	-	-	-	-	-	Oxfordshire Infant	UK	Oxfordshire	SRR3333672	Community
C00020079	WBC877-p1	2012-05-12	37	A-B+	-	-	-	-	-	-	-	-	Oxfordshire Infant	UK	Oxfordshire	SRR3333412	Community
C00020149	NUR009-R-p1	2011-04-15	37	A-B+	-	-	-	-	-	-	-	-	Oxfordshire Infant	UK	Oxfordshire	SRR3340281	Community
C00020185	WBC526F-p1	2013-01-21	37	A-B+	10	-	-	-	-	-	-	-	Oxfordshire Infant	UK	Oxfordshire	SRR3333756	Community
96faf0f3-53d4-4d91-8f4d-c4f2669cc4e5	69f15a_32	2012-01-01	37	A-B+	-	-	-	-	-	-	-	-	Oxfordshire Infant	UK	Oxfordshire	SRR3317197	Community
C00020359	3556-p1	2012-08-17	109 (outlier, to root tree)	-	-	-	-	-	+	+	-	-	Oxfordshire Clinical EIA negative	UK	Oxfordshire	SRR3338610	human clinical
